# Supplementary material for: Mycologists and Virologists Align: Proposing Botrytis cinerea for Global Mycovirus Studies
Source: Viruses. 2024 Sep 18;16(9):1483. doi: 10.3390/v16091483 (PMC11437445; doi:10.3390/v16091483)
Supplement: Supplementary file 1 [file viruses-16-01483-s001.zip]

Archive with 1 entries (1 files):
- viruses-3189260-supplementary.xlsx
