# Supplementary material for: Mycologists and Virologists Align: Proposing Botrytis cinerea for Global Mycovirus Studies
Source: Viruses. 2024 Sep 18;16(9):1483. doi: 10.3390/v16091483 (PMC11437445; doi:10.3390/v16091483)
Supplement: Supplementary file 1 [file viruses-16-01483-s001.zip › viruses-3189260-supplementary.xlsx]

## Sheet: Sheet1
Virus	Isolate	Acc. No.	Length	Complete/partial	Family	Genus	Species	Country	Host	Year of host isolation	Year of Virus sequencing	Article
Botrytis virus X		AY055762	6966	Complete	Alphaflexiviridae	Botrexvirus		New Zealand	Botrytis cinerea	Unknown	2006	Howitt, R.L.J.; Beever, R.E.; Pearson, M.N.; Forster, R.L.S. Genome characterization of a flexuous rod-shaped mycovirus, Botrytis virus X, reveals high amino acid identity to genes from plant ‘potex-like’ viruses. Arch. Virol. 2006, 151, 563–579, doi:10.1007/s00705-005-0621-y.
Botrytis cinerea botoulivirus 18	SZ-2-3y	OK634395	2759	Complete	Botourmiaviridae	Botoulivirus		China	Botrytis cinerea	2018	2022	Wang, Q.; Zou, Q.; Dai, Z.; Hong, N.; Wang, G.; Wang, L. Four Novel Mycoviruses from the Hypovirulent Botrytis Cinerea SZ-2-3y Isolate from Paris Polyphylla: Molecular Characterisation and Mitoviral Sequence Transboundary Entry into Plants. Viruses 2022, 14, 151, doi:10.3390/v14010151.
Botrytis cinerea botoulivirus 19	SZ-2-3y	OK634396	2812	Complete	Botourmiaviridae	Botoulivirus		China	Botrytis cinerea	2018	2022	Wang, Q.; Zou, Q.; Dai, Z.; Hong, N.; Wang, G.; Wang, L. Four Novel Mycoviruses from the Hypovirulent Botrytis Cinerea SZ-2-3y Isolate from Paris Polyphylla: Molecular Characterisation and Mitoviral Sequence Transboundary Entry into Plants. Viruses 2022, 14, 151, doi:10.3390/v14010151.
Botrytis cinerea botourmiavirus 1	Kst14A	OP156825	5047	Complete	Botourmiaviridae			Pakistan	Botrytis cinerea	2018	2023	N/A
Botrytis cinerea ourmia-like virus 1	BCS12_DN83	MN605467	5185	Complete	Botourmiaviridae	Penoulivirus	Penoulivirus alphabotrytidis	Spain	Botrytis cinerea	2018	2021	Ruiz-Padilla, A.; Rodríguez-Romero, J.; Gómez-Cid, I.; Pacifico, D.; Ayllón, M.A. Ruiz-Padilla, A.; Rodríguez-Romero, J.; Gómez-Cid, I.; Pacifico, D.; Ayllón, M.A. Novel Mycoviruses Discovered in the Mycovirome of a Necrotrophic Fungus. MBio 2021, 12, doi:10.1128/mBio.03705-20.. MBio 2021, 12, doi:10.1128/mBio.03705-20.
Botrytis cinerea ourmia-like virus 10	BCS1_DN3465	MN605476	2430	Complete	Botourmiaviridae	Betascleroulivirus	Betascleroulivirus botrytidis	Spain	Botrytis cinerea	2018	2021	Ruiz-Padilla, A.; Rodríguez-Romero, J.; Gómez-Cid, I.; Pacifico, D.; Ayllón, M.A. Ruiz-Padilla, A.; Rodríguez-Romero, J.; Gómez-Cid, I.; Pacifico, D.; Ayllón, M.A. Novel Mycoviruses Discovered in the Mycovirome of a Necrotrophic Fungus. MBio 2021, 12, doi:10.1128/mBio.03705-20.. MBio 2021, 12, doi:10.1128/mBio.03705-20.
Botrytis cinerea ourmia-like virus 11	BCI7_DN2190	MN605477	2850	Complete	Botourmiaviridae	Botoulivirus	Botoulivirus betabotrytidis	Italy	Botrytis cinerea	2018	2021	Ruiz-Padilla, A.; Rodríguez-Romero, J.; Gómez-Cid, I.; Pacifico, D.; Ayllón, M.A. Ruiz-Padilla, A.; Rodríguez-Romero, J.; Gómez-Cid, I.; Pacifico, D.; Ayllón, M.A. Novel Mycoviruses Discovered in the Mycovirome of a Necrotrophic Fungus. MBio 2021, 12, doi:10.1128/mBio.03705-20.. MBio 2021, 12, doi:10.1128/mBio.03705-20.
Botrytis cinerea ourmia-like virus 12	WH-1	OL602094	2941	Complete	Botourmiaviridae	Botoulivirus	Botoulivirus gammabotrytidis	China	Botrytis cinerea	2019	2022	N/A
Botrytis cinerea ourmia-like virus 12	BCI10_DN3618	MN605478	2898	Complete	Botourmiaviridae	Botoulivirus	Botoulivirus gammabotrytidis	Italy	Botrytis cinerea	2018	2021	Ruiz-Padilla, A.; Rodríguez-Romero, J.; Gómez-Cid, I.; Pacifico, D.; Ayllón, M.A. Ruiz-Padilla, A.; Rodríguez-Romero, J.; Gómez-Cid, I.; Pacifico, D.; Ayllón, M.A. Novel Mycoviruses Discovered in the Mycovirome of a Necrotrophic Fungus. MBio 2021, 12, doi:10.1128/mBio.03705-20.. MBio 2021, 12, doi:10.1128/mBio.03705-20.
Botrytis cinerea ourmia-like virus 13	BCS2_15	MN605479	2877	Complete	Botourmiaviridae	Botoulivirus	Botoulivirus deltabotrytidis	Spain	Botrytis cinerea	2018	2021	Ruiz-Padilla, A.; Rodríguez-Romero, J.; Gómez-Cid, I.; Pacifico, D.; Ayllón, M.A. Ruiz-Padilla, A.; Rodríguez-Romero, J.; Gómez-Cid, I.; Pacifico, D.; Ayllón, M.A. Novel Mycoviruses Discovered in the Mycovirome of a Necrotrophic Fungus. MBio 2021, 12, doi:10.1128/mBio.03705-20.. MBio 2021, 12, doi:10.1128/mBio.03705-20.
Botrytis cinerea ourmia-like virus 14	BCS15_DN11704	MN605480	2484	Complete	Botourmiaviridae	Botoulivirus	Botoulivirus epsilonbotrytidis	Spain	Botrytis cinerea	2018	2021	Ruiz-Padilla, A.; Rodríguez-Romero, J.; Gómez-Cid, I.; Pacifico, D.; Ayllón, M.A. Ruiz-Padilla, A.; Rodríguez-Romero, J.; Gómez-Cid, I.; Pacifico, D.; Ayllón, M.A. Novel Mycoviruses Discovered in the Mycovirome of a Necrotrophic Fungus. MBio 2021, 12, doi:10.1128/mBio.03705-20.. MBio 2021, 12, doi:10.1128/mBio.03705-20.
Botrytis cinerea ourmia-like virus 15	BCS2_DN470	MN605481	2428	Complete	Botourmiaviridae	Botoulivirus	Botoulivirus zetabotrytidis	Spain	Botrytis cinerea	2018	2021	Ruiz-Padilla, A.; Rodríguez-Romero, J.; Gómez-Cid, I.; Pacifico, D.; Ayllón, M.A. Ruiz-Padilla, A.; Rodríguez-Romero, J.; Gómez-Cid, I.; Pacifico, D.; Ayllón, M.A. Novel Mycoviruses Discovered in the Mycovirome of a Necrotrophic Fungus. MBio 2021, 12, doi:10.1128/mBio.03705-20.. MBio 2021, 12, doi:10.1128/mBio.03705-20.
Botrytis cinerea ourmia-like virus 16	BCS12_1	MN605482	2493	Complete	Botourmiaviridae	Botoulivirus	Botoulivirus etabotrytidis	Spain	Botrytis cinerea	2018	2021	Ruiz-Padilla, A.; Rodríguez-Romero, J.; Gómez-Cid, I.; Pacifico, D.; Ayllón, M.A. Ruiz-Padilla, A.; Rodríguez-Romero, J.; Gómez-Cid, I.; Pacifico, D.; Ayllón, M.A. Novel Mycoviruses Discovered in the Mycovirome of a Necrotrophic Fungus. MBio 2021, 12, doi:10.1128/mBio.03705-20.. MBio 2021, 12, doi:10.1128/mBio.03705-20.
Botrytis cinerea ourmia-like virus 17	BCI2_DN5291	MN605483	2837	Complete	Botourmiaviridae	Botoulivirus	Botoulivirus thetabotrytidis	Italy	Botrytis cinerea	2018	2021	Ruiz-Padilla, A.; Rodríguez-Romero, J.; Gómez-Cid, I.; Pacifico, D.; Ayllón, M.A. Ruiz-Padilla, A.; Rodríguez-Romero, J.; Gómez-Cid, I.; Pacifico, D.; Ayllón, M.A. Novel Mycoviruses Discovered in the Mycovirome of a Necrotrophic Fungus. MBio 2021, 12, doi:10.1128/mBio.03705-20.. MBio 2021, 12, doi:10.1128/mBio.03705-20.
Botrytis cinerea ourmia-like virus 2	WH-1	OL602092	3919	Complete	Botourmiaviridae	Penoulivirus	Penoulivirus betabotrytidis	China	Botrytis cinerea	2019	2022	N/A
Botrytis cinerea ourmia-like virus 2	BCS12_DN83	MN605468	3561	Complete	Botourmiaviridae	Penoulivirus	Penoulivirus betabotrytidis	Spain	Botrytis cinerea	2018	2021	Ruiz-Padilla, A.; Rodríguez-Romero, J.; Gómez-Cid, I.; Pacifico, D.; Ayllón, M.A. Ruiz-Padilla, A.; Rodríguez-Romero, J.; Gómez-Cid, I.; Pacifico, D.; Ayllón, M.A. Novel Mycoviruses Discovered in the Mycovirome of a Necrotrophic Fungus. MBio 2021, 12, doi:10.1128/mBio.03705-20.. MBio 2021, 12, doi:10.1128/mBio.03705-20.
Botrytis cinerea ourmia-like virus 3	BCS8_TRINITY_DN11	MN605469	3286	Complete	Botourmiaviridae	Penoulivirus	Penoulivirus gammabotrytidis	Spain	Botrytis cinerea	2018	2021	Ruiz-Padilla, A.; Rodríguez-Romero, J.; Gómez-Cid, I.; Pacifico, D.; Ayllón, M.A. Ruiz-Padilla, A.; Rodríguez-Romero, J.; Gómez-Cid, I.; Pacifico, D.; Ayllón, M.A. Novel Mycoviruses Discovered in the Mycovirome of a Necrotrophic Fungus. MBio 2021, 12, doi:10.1128/mBio.03705-20.. MBio 2021, 12, doi:10.1128/mBio.03705-20.
Botrytis cinerea ourmia-like virus 4	BCI10_DN4356	MN605470	2861	Complete	Botourmiaviridae	Botoulivirus	Botoulivirus alphabotrytidis	Italy	Botrytis cinerea	2018	2021	Ruiz-Padilla, A.; Rodríguez-Romero, J.; Gómez-Cid, I.; Pacifico, D.; Ayllón, M.A. Ruiz-Padilla, A.; Rodríguez-Romero, J.; Gómez-Cid, I.; Pacifico, D.; Ayllón, M.A. Novel Mycoviruses Discovered in the Mycovirome of a Necrotrophic Fungus. MBio 2021, 12, doi:10.1128/mBio.03705-20.. MBio 2021, 12, doi:10.1128/mBio.03705-20.
Botrytis cinerea ourmia-like virus 5	BCI5_DN19	MN605471	3376	Complete	Botourmiaviridae	Deltascleroulivirus	Deltascleroulivirus botrytidis	Italy	Botrytis cinerea	2018	2021	Ruiz-Padilla, A.; Rodríguez-Romero, J.; Gómez-Cid, I.; Pacifico, D.; Ayllón, M.A. Ruiz-Padilla, A.; Rodríguez-Romero, J.; Gómez-Cid, I.; Pacifico, D.; Ayllón, M.A. Novel Mycoviruses Discovered in the Mycovirome of a Necrotrophic Fungus. MBio 2021, 12, doi:10.1128/mBio.03705-20.. MBio 2021, 12, doi:10.1128/mBio.03705-20.
Botrytis cinerea ourmia-like virus 6	BCS1_DN27	MN605472	2697	Complete	Botourmiaviridae	Magoulivirus	Magoulivirus alphabotrytidis	Spain	Botrytis cinerea	2018	2021	Ruiz-Padilla, A.; Rodríguez-Romero, J.; Gómez-Cid, I.; Pacifico, D.; Ayllón, M.A. Ruiz-Padilla, A.; Rodríguez-Romero, J.; Gómez-Cid, I.; Pacifico, D.; Ayllón, M.A. Novel Mycoviruses Discovered in the Mycovirome of a Necrotrophic Fungus. MBio 2021, 12, doi:10.1128/mBio.03705-20.. MBio 2021, 12, doi:10.1128/mBio.03705-20.
Botrytis cinerea ourmia-like virus 7	BCS14_DN363	MN605473	2100	Complete	Botourmiaviridae	Magoulivirus	Magoulivirus betabotrytidis	Spain	Botrytis cinerea	2018	2021	Ruiz-Padilla, A.; Rodríguez-Romero, J.; Gómez-Cid, I.; Pacifico, D.; Ayllón, M.A. Ruiz-Padilla, A.; Rodríguez-Romero, J.; Gómez-Cid, I.; Pacifico, D.; Ayllón, M.A. Novel Mycoviruses Discovered in the Mycovirome of a Necrotrophic Fungus. MBio 2021, 12, doi:10.1128/mBio.03705-20.. MBio 2021, 12, doi:10.1128/mBio.03705-20.
Botrytis cinerea ourmia-like virus 8	BCS3_DN27	MN605474	2706	Complete	Botourmiaviridae	Magoulivirus	Magoulivirus alphabotrytidis	Spain	Botrytis cinerea	2018	2021	Ruiz-Padilla, A.; Rodríguez-Romero, J.; Gómez-Cid, I.; Pacifico, D.; Ayllón, M.A. Ruiz-Padilla, A.; Rodríguez-Romero, J.; Gómez-Cid, I.; Pacifico, D.; Ayllón, M.A. Novel Mycoviruses Discovered in the Mycovirome of a Necrotrophic Fungus. MBio 2021, 12, doi:10.1128/mBio.03705-20.. MBio 2021, 12, doi:10.1128/mBio.03705-20.
Botrytis cinerea ourmia-like virus 9	BCI10_DN8574	MN605475	2941	Complete	Botourmiaviridae			Italy	Botrytis cinerea	2018	2021	Ruiz-Padilla, A.; Rodríguez-Romero, J.; Gómez-Cid, I.; Pacifico, D.; Ayllón, M.A. Ruiz-Padilla, A.; Rodríguez-Romero, J.; Gómez-Cid, I.; Pacifico, D.; Ayllón, M.A. Novel Mycoviruses Discovered in the Mycovirome of a Necrotrophic Fungus. MBio 2021, 12, doi:10.1128/mBio.03705-20.. MBio 2021, 12, doi:10.1128/mBio.03705-20.
Botrytis ourmia-like virus	HAZ2-3	LN827955	2903	Complete	Botourmiaviridae	Botoulivirus	Botrytis botoulivirus	Spain	Botrytis	Unknown	2016	Donaire, L.; Rozas, J.; Ayllón, M.A. Molecular characterization of Botrytis ourmia-like virus, a mycovirus close to the plant pathogenic genus Ourmiavirus. Virology 2016, 489, 158–164, doi:10.1016/j.virol.2015.11.027.
Botrytis ourmia-like virus	BCS15_DN11430	MT119674	2885	Complete	Botourmiaviridae	Botoulivirus	Botrytis botoulivirus	Spain	Botrytis cinerea	2018	2021	Ruiz-Padilla, A.; Rodríguez-Romero, J.; Gómez-Cid, I.; Pacifico, D.; Ayllón, M.A. Ruiz-Padilla, A.; Rodríguez-Romero, J.; Gómez-Cid, I.; Pacifico, D.; Ayllón, M.A. Novel Mycoviruses Discovered in the Mycovirome of a Necrotrophic Fungus. MBio 2021, 12, doi:10.1128/mBio.03705-20.. MBio 2021, 12, doi:10.1128/mBio.03705-20.
Botrytis cinerea ourmia like virus 18	18	OP328162	2478	Complete	Botourmiaviridae			Pakistan	Botrytis cinerea	2018	2023	N/A
Botrytis cinerea botybirnavirus 1-Segment 1		MH321499	6192	Complete	Botybirnaviridae			Chile	Botrytis cinerea	Unknown	2018	N/A
Botrytis cinerea botybirnavirus 1-Segment 2		MH321500	5567	Complete	Botybirnaviridae			Chile	Botrytis cinerea	Unknown	2018	N/A
Botrytis cinerea botybirnavirus 2-RNA1	BCS17_DN61	MN627274	6038	Complete	Botybirnaviridae			Spain	Botrytis cinerea	2018	2021	Ruiz-Padilla, A.; Rodríguez-Romero, J.; Gómez-Cid, I.; Pacifico, D.; Ayllón, M.A. Ruiz-Padilla, A.; Rodríguez-Romero, J.; Gómez-Cid, I.; Pacifico, D.; Ayllón, M.A. Novel Mycoviruses Discovered in the Mycovirome of a Necrotrophic Fungus. MBio 2021, 12, doi:10.1128/mBio.03705-20.. MBio 2021, 12, doi:10.1128/mBio.03705-20.
Botrytis cinerea botybirnavirus 2-RNA2	BCS17_DN61	MN627275	5936	Complete	Botybirnaviridae			Spain	Botrytis cinerea	2018	2021	Ruiz-Padilla, A.; Rodríguez-Romero, J.; Gómez-Cid, I.; Pacifico, D.; Ayllón, M.A. Ruiz-Padilla, A.; Rodríguez-Romero, J.; Gómez-Cid, I.; Pacifico, D.; Ayllón, M.A. Novel Mycoviruses Discovered in the Mycovirome of a Necrotrophic Fungus. MBio 2021, 12, doi:10.1128/mBio.03705-20.. MBio 2021, 12, doi:10.1128/mBio.03705-20.
Botrytis cinerea botybirnavirus 3-RNA1	BcBV3	OR161976	6458	Complete	Botybirnaviridae			Pakistan	Botrytis cinerea	2018/2019	2023	N/A
Botrytis cinerea botybirnavirus 3-RNA2	BcBV3	OR161977	5965	Complete	Botybirnaviridae			Pakistan	Botrytis cinerea	2018/2019	2023	N/A
Botrytis porri botybirnavirus 1-RNA1	BCS16_DN64	MN954879	6201	Complete	Botybirnaviridae			Spain	Botrytis cinerea	2018	2021	Ruiz-Padilla, A.; Rodríguez-Romero, J.; Gómez-Cid, I.; Pacifico, D.; Ayllón, M.A. Ruiz-Padilla, A.; Rodríguez-Romero, J.; Gómez-Cid, I.; Pacifico, D.; Ayllón, M.A. Novel Mycoviruses Discovered in the Mycovirome of a Necrotrophic Fungus. MBio 2021, 12, doi:10.1128/mBio.03705-20.. MBio 2021, 12, doi:10.1128/mBio.03705-20.
Botrytis porri botybirnavirus 1-RNA2	BCS16_DN64	MN954880	5802	Complete	Botybirnaviridae			Spain	Botrytis cinerea	2018	2021	Ruiz-Padilla, A.; Rodríguez-Romero, J.; Gómez-Cid, I.; Pacifico, D.; Ayllón, M.A. Ruiz-Padilla, A.; Rodríguez-Romero, J.; Gómez-Cid, I.; Pacifico, D.; Ayllón, M.A. Novel Mycoviruses Discovered in the Mycovirome of a Necrotrophic Fungus. MBio 2021, 12, doi:10.1128/mBio.03705-20.. MBio 2021, 12, doi:10.1128/mBio.03705-20.
Botrytis cinerea deltaflexivirus 1	WH-1	OL602089	5575	Partial	Deltaflexiviridae	Deltaflexivirus		China	Botrytis cinerea	2019	2022	N/A
Botrytis cinerea deltaflexivirus 1	BCS16_DN4173	MN625249	4869	Complete	Deltaflexiviridae	Deltaflexivirus		Spain	Botrytis cinerea	2018	2021	Ruiz-Padilla, A.; Rodríguez-Romero, J.; Gómez-Cid, I.; Pacifico, D.; Ayllón, M.A. Ruiz-Padilla, A.; Rodríguez-Romero, J.; Gómez-Cid, I.; Pacifico, D.; Ayllón, M.A. Novel Mycoviruses Discovered in the Mycovirome of a Necrotrophic Fungus. MBio 2021, 12, doi:10.1128/mBio.03705-20.. MBio 2021, 12, doi:10.1128/mBio.03705-20.
Botrytis cinerea deltaflexivirus 2	WH-1	OL602088	6866	Partial	Deltaflexiviridae			China	Botrytis cinerea	2019	2022	N/A
Botrytis cinerea deltaflexivirus 3	WH-1	OL602097	2516	Partial	Deltaflexiviridae			China	Botrytis cinerea	2019	2022	N/A
Botrytis cinerea deltaflexivirus 4	BcDFV4	OR195696	6628	Complete	Deltaflexiviridae	Deltaflexivirus		Pakistan	Botrytis cinerea	2018/2019	2023	N/A
Botrytis cinerea betaendornavirus 1	HBtom-372	KU923747	11557	Complete	Endornaviridae	Betaendornavirus		China	Botrytis cinerea	2013	2016	Hao, F.; Zhou, Z.; Wu, M.; Li, G. Molecular characterization of a novel endornavirus from the phytopathogenic fungus Botrytis cinerea. Arch. Virol. 2017, 162, 313–316, doi:10.1007/s00705-016-3106-2.
Botrytis cinerea endornavirus 2	BCI1_DN2153	MN617758	13581	Complete	Endornaviridae			Italy	Botrytis cinerea	2018	2021	Ruiz-Padilla, A.; Rodríguez-Romero, J.; Gómez-Cid, I.; Pacifico, D.; Ayllón, M.A. Ruiz-Padilla, A.; Rodríguez-Romero, J.; Gómez-Cid, I.; Pacifico, D.; Ayllón, M.A. Novel Mycoviruses Discovered in the Mycovirome of a Necrotrophic Fungus. MBio 2021, 12, doi:10.1128/mBio.03705-20.. MBio 2021, 12, doi:10.1128/mBio.03705-20.
Botrytis cinerea endornavirus 3	BCI11_DN9384	MN839443	13582	Complete	Endornaviridae			Italy	Botrytis cinerea	2018	2021	Ruiz-Padilla, A.; Rodríguez-Romero, J.; Gómez-Cid, I.; Pacifico, D.; Ayllón, M.A. Ruiz-Padilla, A.; Rodríguez-Romero, J.; Gómez-Cid, I.; Pacifico, D.; Ayllón, M.A. Novel Mycoviruses Discovered in the Mycovirome of a Necrotrophic Fungus. MBio 2021, 12, doi:10.1128/mBio.03705-20.. MBio 2021, 12, doi:10.1128/mBio.03705-20.
Botrytis cinerea endornavirus 4	Kst31	OL412282	13765	Complete	Endornaviridae			Pakistan	Botrytis cinerea	2018	2022	N/A
Botrytis cinerea fusarivirus 1	HBtom-372	MG554633	8448	Complete	Fusariviridae	Betafusarivirus	Betafusarivirus sinensis	China	Botrytis cinerea	2013	2018	Hao, F.; Ding, T.; Wu, M.; Zhang, J.; Yang, L.; Chen, W.; Li, G. Two Novel Hypovirulence-Associated Mycoviruses in the Phytopathogenic Fungus Botrytis cinerea: Molecular Characterization and Suppression of Infection Cushion Formation. Viruses 2018, 10, 254, doi:10.3390/v10050254.
Botrytis cinerea fusarivirus 1	S1	MG554635	3482	Complete	Fusariviridae	Betafusarivirus	Betafusarivirus sinensis	China	Botrytis cinerea	2013	2018	Hao, F.; Ding, T.; Wu, M.; Zhang, J.; Yang, L.; Chen, W.; Li, G. Two Novel Hypovirulence-Associated Mycoviruses in the Phytopathogenic Fungus Botrytis cinerea: Molecular Characterization and Suppression of Infection Cushion Formation. Viruses 2018, 10, 254, doi:10.3390/v10050254.
Botrytis cinerea fusarivirus 1	S2	MG554636	3253	Complete	Fusariviridae	Betafusarivirus	Betafusarivirus sinensis	China	Botrytis cinerea	2013	2018	Hao, F.; Ding, T.; Wu, M.; Zhang, J.; Yang, L.; Chen, W.; Li, G. Two Novel Hypovirulence-Associated Mycoviruses in the Phytopathogenic Fungus Botrytis cinerea: Molecular Characterization and Suppression of Infection Cushion Formation. Viruses 2018, 10, 254, doi:10.3390/v10050254.
Botrytis cinerea fusarivirus 3	BCS15_DN2871	MN617762	8354	Complete	Fusariviridae	Betafusarivirus	Betafusarivirus hispaniae	Spain	Botrytis cinerea	2018	2021	Ruiz-Padilla, A.; Rodríguez-Romero, J.; Gómez-Cid, I.; Pacifico, D.; Ayllón, M.A. Ruiz-Padilla, A.; Rodríguez-Romero, J.; Gómez-Cid, I.; Pacifico, D.; Ayllón, M.A. Novel Mycoviruses Discovered in the Mycovirome of a Necrotrophic Fungus. MBio 2021, 12, doi:10.1128/mBio.03705-20.. MBio 2021, 12, doi:10.1128/mBio.03705-20.
Botrytis cinerea fusarivirus 4	BCI12_DN9205	MN617763	8349	Complete	Fusariviridae	Betafusarivirus	Betafusarivirus iberiae	Italy	Botrytis cinerea	2018	2021	Ruiz-Padilla, A.; Rodríguez-Romero, J.; Gómez-Cid, I.; Pacifico, D.; Ayllón, M.A. Ruiz-Padilla, A.; Rodríguez-Romero, J.; Gómez-Cid, I.; Pacifico, D.; Ayllón, M.A. Novel Mycoviruses Discovered in the Mycovirome of a Necrotrophic Fungus. MBio 2021, 12, doi:10.1128/mBio.03705-20.. MBio 2021, 12, doi:10.1128/mBio.03705-20.
Botrytis cinerea fusarivirus 5	BCS3_DN2128	MN617764	6313	Complete	Fusariviridae	Alphafusarivirus	Alphafusarivirus botrytidis	Spain	Botrytis cinerea	2018	2021	Ruiz-Padilla, A.; Rodríguez-Romero, J.; Gómez-Cid, I.; Pacifico, D.; Ayllón, M.A. Ruiz-Padilla, A.; Rodríguez-Romero, J.; Gómez-Cid, I.; Pacifico, D.; Ayllón, M.A. Novel Mycoviruses Discovered in the Mycovirome of a Necrotrophic Fungus. MBio 2021, 12, doi:10.1128/mBio.03705-20.. MBio 2021, 12, doi:10.1128/mBio.03705-20.
Botrytis cinerea fusarivirus 6	BCS8_DN9299	MN617765	6301	Complete	Fusariviridae			Spain	Botrytis cinerea	2018	2021	Ruiz-Padilla, A.; Rodríguez-Romero, J.; Gómez-Cid, I.; Pacifico, D.; Ayllón, M.A. Ruiz-Padilla, A.; Rodríguez-Romero, J.; Gómez-Cid, I.; Pacifico, D.; Ayllón, M.A. Novel Mycoviruses Discovered in the Mycovirome of a Necrotrophic Fungus. MBio 2021, 12, doi:10.1128/mBio.03705-20.. MBio 2021, 12, doi:10.1128/mBio.03705-20.
Botrytis cinerea fusarivirus 7	BCS13_13	MN617766	7881	Complete	Fusariviridae	Betafusarivirus	Betafusarivirus botrytidis	Spain	Botrytis cinerea	2018	2021	Ruiz-Padilla, A.; Rodríguez-Romero, J.; Gómez-Cid, I.; Pacifico, D.; Ayllón, M.A. Ruiz-Padilla, A.; Rodríguez-Romero, J.; Gómez-Cid, I.; Pacifico, D.; Ayllón, M.A. Novel Mycoviruses Discovered in the Mycovirome of a Necrotrophic Fungus. MBio 2021, 12, doi:10.1128/mBio.03705-20.. MBio 2021, 12, doi:10.1128/mBio.03705-20.
Botrytis cinerea fusarivirus 8	BcFV8	OK558541	6424	Complete	Fusariviridae			Pakistan	Botrytis cinerea	2018/2019	2023	N/A
Botrytis cinerea fusarivirus 9	Kst14	OK558542	8370	Complete	Fusariviridae			Pakistan	Botrytis cinerea	2019	2022	Ahmed, A.; Khan, H.A.; Jamal, A.; Virk, N.; Bhatti, M.F. Characterization of Two Novel Fusariviruses Co-Infecting a Single Isolate of Phytopathogenic Fungus Botrytis Cinerea. Virus Genes 2024, 60, 402–411, doi:10.1007/s11262-024-02073-8.
Botrytis cinerea fusarivirus 9a	Kst32B	OP328159	6298	Complete	Fusariviridae			Pakistan	Botrytis cinerea	2018	2023	N/A
Botrytis virus F	V448	OM928008	6845	Complete	Gammaflexiviridae	Mycoflexivirus		Spain	Grapevine	Unknown	2022	Córdoba, L.; Ruiz-Padilla, A.; Rodríguez-Romero, J.; Ayllón, M.A. Construction and Characterization of a Botrytis Virus F Infectious Clone. J. Fungi 2022, 8, 459, doi:10.3390/jof8050459.
Botrytis virus F	IVC-5-77	MH338171	6828	Complete	Gammaflexiviridae	Mycoflexivirus		France	Grapevine	2016	2018	Svanella-Dumas, L.; Marais, A.; Faure, C.; Theil, S.; Lefebvre, M.; Candresse, T. Genome Characterization of a Divergent Isolate of the Mycovirus Botrytis Virus F from a Grapevine Metagenome. Arch Virol 2018, 163, 3181–3183, doi:10.1007/s00705-018-3975-7.
Botrytis virus F		AF238884	6827	Complete	Gammaflexiviridae	Mycoflexivirus		New Zealand	Botrytis cinerea	Unknown	2001	Howitt, R.L.J.; Beever, R.E.; Pearson, M.N.; Forster, R.L.S. Genome characterization of Botrytis virus F, a flexuous rod-shaped mycovirus resembling plant ‘potex-like’ viruses. J. Gen. Virol. 2001, 82, 67–78, doi:10.1099/0022-1317-82-1-67.
Botrytis virus F	HAZ3-8A	LN827953	6814	Complete	Gammaflexiviridae	Mycoflexivirus		Spain	Botrytis cinerea	Unknown	2017	Donaire, L.; Ayllón, M.A. Deep Sequencing of Mycovirus-Derived Small RNAs from Botrytis Species. Mol Plant Pathol 2017, 18, 1127–1137, doi:10.1111/mpp.12466.
Botrytis virus F	HAZ3-8B	LN827954	6814	Complete	Gammaflexiviridae	Mycoflexivirus		Spain	Botrytis cinerea	Unknown	2017	Donaire, L.; Ayllón, M.A. Deep Sequencing of Mycovirus-Derived Small RNAs from Botrytis Species. Mol Plant Pathol 2017, 18, 1127–1137, doi:10.1111/mpp.12466.
Botrytis cinerea genomovirus 1	LD17-26	MT497383	1710	Complete	Genomoviridae			China	Botrytis cinerea	2017	2020	N/A
Botrytis cinerea hypovirulence-associated DNA virus 1-DNA-A	Skr4	MT425545	1693	Complete	Genomoviridae			China	Botrytis cinerea	2019	2022	N/A
Botrytis cinerea hypovirulence-associated DNA virus 1-DNA-B	Skr4	MT425546	1692	Complete	Genomoviridae			China	Botrytis cinerea	2019	2022	N/A
Botrytis cinerea ssDNA virus 1	BCS11_DN160	MN625247	1694	Complete	Genomoviridae			Spain	Botrytis cinerea	2018	2023	Ruiz-Padilla, A.; Rodríguez-Romero, J.; Gómez-Cid, I.; Pacifico, D.; Ayllón, M.A. Ruiz-Padilla, A.; Rodríguez-Romero, J.; Gómez-Cid, I.; Pacifico, D.; Ayllón, M.A. Novel Mycoviruses Discovered in the Mycovirome of a Necrotrophic Fungus. MBio 2021, 12, doi:10.1128/mBio.03705-20.. MBio 2021, 12, doi:10.1128/mBio.03705-20.
Botrytis cinerea ssDNA virus 1	BCS11_TRINITY_DN29_c0_g1_i11	OR146511	1379	Partial	Genomoviridae			Spain	Botrytis cinerea	2018	2024	Ruiz-Padilla, A.; Turina, M.; Ayllón, M.A. Molecular characterization of a tetra segmented ssDNA virus infecting Botrytis cinerea worldwide. Virol. J. 2023, 20, 306, doi:10.1186/s12985-023-02256-z.
Botrytis cinerea ssDNA virus 1-DNA-A	BCS11_TRINITY_DN160_c0_g1_i2	OR146512	1692	Complete	Genomoviridae			Spain	Botrytis cinerea	2018	2024	Ruiz-Padilla, A.; Turina, M.; Ayllón, M.A. Molecular characterization of a tetra segmented ssDNA virus infecting Botrytis cinerea worldwide. Virol. J. 2023, 20, 306, doi:10.1186/s12985-023-02256-z.
Botrytis cinerea ssDNA virus 1-DNA-A	BCS14_Geneious	OR146518	1690	Partial	Genomoviridae			Spain	Botrytis cinerea	2018	2024	Ruiz-Padilla, A.; Turina, M.; Ayllón, M.A. Molecular characterization of a tetra segmented ssDNA virus infecting Botrytis cinerea worldwide. Virol. J. 2023, 20, 306, doi:10.1186/s12985-023-02256-z.
Botrytis cinerea ssDNA virus 1-DNA-A	IBC1_Clone6	OR146520	1690	Partial	Genomoviridae			Italy	Botrytis cinerea	2018	2024	Ruiz-Padilla, A.; Turina, M.; Ayllón, M.A. Molecular characterization of a tetra segmented ssDNA virus infecting Botrytis cinerea worldwide. Virol. J. 2023, 20, 306, doi:10.1186/s12985-023-02256-z.
Botrytis cinerea ssDNA virus 1-DNA-A	IBC18_RT_PCR	OR146521	1690	Partial	Genomoviridae			Italy	Botrytis cinerea	2018	2024	Ruiz-Padilla, A.; Turina, M.; Ayllón, M.A. Molecular characterization of a tetra segmented ssDNA virus infecting Botrytis cinerea worldwide. Virol. J. 2023, 20, 306, doi:10.1186/s12985-023-02256-z.
Botrytis cinerea ssDNA virus 1-DNA-A	Bc114A_RT_PCR	OR146522	1690	Complete	Genomoviridae			Spain	Botrytis cinerea	2018	2024	Ruiz-Padilla, A.; Turina, M.; Ayllón, M.A. Molecular characterization of a tetra segmented ssDNA virus infecting Botrytis cinerea worldwide. Virol. J. 2023, 20, 306, doi:10.1186/s12985-023-02256-z.
Botrytis cinerea ssDNA virus 1-DNA-B	IBC1_Clone6	OR146542	1696	Complete	Genomoviridae			Italy	Botrytis cinerea	2018	2024	Ruiz-Padilla, A.; Turina, M.; Ayllón, M.A. Molecular characterization of a tetra segmented ssDNA virus infecting Botrytis cinerea worldwide. Virol. J. 2023, 20, 306, doi:10.1186/s12985-023-02256-z.
Botrytis cinerea ssDNA virus 1-DNA-B	BCS12_Geneious	OR146540	1695	Partial	Genomoviridae			Spain	Botrytis cinerea	2018	2024	Ruiz-Padilla, A.; Turina, M.; Ayllón, M.A. Molecular characterization of a tetra segmented ssDNA virus infecting Botrytis cinerea worldwide. Virol. J. 2023, 20, 306, doi:10.1186/s12985-023-02256-z.
Botrytis cinerea ssDNA virus 1-DNA-B	BCS8_Geneious	OR146539	1694	Partial	Genomoviridae			Spain	Botrytis cinerea	2018	2024	Ruiz-Padilla, A.; Turina, M.; Ayllón, M.A. Molecular characterization of a tetra segmented ssDNA virus infecting Botrytis cinerea worldwide. Virol. J. 2023, 20, 306, doi:10.1186/s12985-023-02256-z.
Botrytis cinerea ssDNA virus 1-DNA-B	BCI1_TRINITY_DN2275_c0_g1_i6	OR146525	1286	Partial	Genomoviridae			Italy	Botrytis cinerea	2018	2024	Ruiz-Padilla, A.; Turina, M.; Ayllón, M.A. Molecular characterization of a tetra segmented ssDNA virus infecting Botrytis cinerea worldwide. Virol. J. 2023, 20, 306, doi:10.1186/s12985-023-02256-z.
Botrytis cinerea ssDNA virus 1-DNA-C	BCS12_TRINITY_DN29_c0_g1_i6	OR146554	1771	Complete	Genomoviridae			Spain	Botrytis cinerea	2018	2024	Ruiz-Padilla, A.; Turina, M.; Ayllón, M.A. Molecular characterization of a tetra segmented ssDNA virus infecting Botrytis cinerea worldwide. Virol. J. 2023, 20, 306, doi:10.1186/s12985-023-02256-z.
Botrytis cinerea ssDNA virus 1-DNA-C	BCS12_TRINITY_DN29_c0_g1_i7	OR146555	1761	Partial	Genomoviridae			Spain	Botrytis cinerea	2018	2024	Ruiz-Padilla, A.; Turina, M.; Ayllón, M.A. Molecular characterization of a tetra segmented ssDNA virus infecting Botrytis cinerea worldwide. Virol. J. 2023, 20, 306, doi:10.1186/s12985-023-02256-z.
Botrytis cinerea ssDNA virus 1-DNA-C	BCS12_TRINITY_DN29_c0_g1_i9	OR146556	1710	Partial	Genomoviridae			Spain	Botrytis cinerea	2018	2024	Ruiz-Padilla, A.; Turina, M.; Ayllón, M.A. Molecular characterization of a tetra segmented ssDNA virus infecting Botrytis cinerea worldwide. Virol. J. 2023, 20, 306, doi:10.1186/s12985-023-02256-z.
Botrytis cinerea ssDNA virus 1-DNA-D	BCS12_TRINITY_DN29_c0_g1_i15	OR146565	1726	Complete	Genomoviridae			Spain	Botrytis cinerea	2018	2024	Ruiz-Padilla, A.; Turina, M.; Ayllón, M.A. Molecular characterization of a tetra segmented ssDNA virus infecting Botrytis cinerea worldwide. Virol. J. 2023, 20, 306, doi:10.1186/s12985-023-02256-z.
Botrytis cinerea ssDNA virus 1-DNA-D	BCI1_Geneious	OR146568	1711	Complete	Genomoviridae			Italy	Botrytis cinerea	2018	2024	Ruiz-Padilla, A.; Turina, M.; Ayllón, M.A. Molecular characterization of a tetra segmented ssDNA virus infecting Botrytis cinerea worldwide. Virol. J. 2023, 20, 306, doi:10.1186/s12985-023-02256-z.
Botrytis cinerea ssDNA virus 1-DNA-D	BCS17_Geneious	OR146574	1708	Complete	Genomoviridae			Spain	Botrytis cinerea	2018	2024	Ruiz-Padilla, A.; Turina, M.; Ayllón, M.A. Molecular characterization of a tetra segmented ssDNA virus infecting Botrytis cinerea worldwide. Virol. J. 2023, 20, 306, doi:10.1186/s12985-023-02256-z.
Botrytis cinerea ssDNA virus 1-DNA-D	BCS10_Geneious	OR158040	1707	Complete	Genomoviridae			Spain	Botrytis cinerea	2018	2024	Ruiz-Padilla, A.; Turina, M.; Ayllón, M.A. Molecular characterization of a tetra segmented ssDNA virus infecting Botrytis cinerea worldwide. Virol. J. 2023, 20, 306, doi:10.1186/s12985-023-02256-z.
Botrytis cinerea ssDNA virus 1-DNA-D	IBC1_DNAD_Clone5	OR146577	1707	Complete	Genomoviridae			Italy	Botrytis cinerea	2018	2024	Ruiz-Padilla, A.; Turina, M.; Ayllón, M.A. Molecular characterization of a tetra segmented ssDNA virus infecting Botrytis cinerea worldwide. Virol. J. 2023, 20, 306, doi:10.1186/s12985-023-02256-z.
Botrytis cinerea ssDNA virus 1-DNA-D	BCS8_Geneious1	OR146570	1706	Complete	Genomoviridae			Spain	Botrytis cinerea	2018	2024	Ruiz-Padilla, A.; Turina, M.; Ayllón, M.A. Molecular characterization of a tetra segmented ssDNA virus infecting Botrytis cinerea worldwide. Virol. J. 2023, 20, 306, doi:10.1186/s12985-023-02256-z.
Botrytis gemydayravirus 1	339-13	MK796237	1701	Complete	Genomoviridae			New Zealand	Botrytis cinerea	2011	2021	Khalifa, M.E.; MacDiarmid, R.M. A Mechanically Transmitted DNA Mycovirus Is Targeted by the Defence Machinery of Its Host, Botrytis cinerea. Viruses 2021, 13, 1315, doi:10.3390/v13071315.
Botrytis gemydayravirus 2	339-13	MZ305104	1693	Complete	Genomoviridae			New Zealand	Botrytis cinerea	2011	2021	Khalifa, M.E.; MacDiarmid, R.M. A Mechanically Transmitted DNA Mycovirus Is Targeted by the Defence Machinery of Its Host, Botrytis cinerea. Viruses 2021, 13, 1315, doi:10.3390/v13071315.
Botrytis cinerea hypovirulence-associated DNA virus 1-DNA-D	Skr4	MT425548	1763	Complete	Genomoviridae			China	Botrytis cinerea	2019	2022	N/A
Botrytis cinerea hypovirus 1	HBtom-372	MG554632	10252	Complete	Hypoviridae	Betahypovirus	Betahypovirus sinensis	China	Botrytis cinerea	2013	2018	Hao, F.; Ding, T.; Wu, M.; Zhang, J.; Yang, L.; Chen, W.; Li, G. Two Novel Hypovirulence-Associated Mycoviruses in the Phytopathogenic Fungus Botrytis cinerea: Molecular Characterization and Suppression of Infection Cushion Formation. Viruses 2018, 10, 254, doi:10.3390/v10050254
Botrytis cinerea hypovirus 1	BcHv1.HBstr-470	MH347277	10250	Complete	Hypoviridae	Betahypovirus	Betahypovirus sinensis	China	Botrytis cinerea	2013	2019	N/A
Botrytis cinerea hypovirus 1	WH-1	OL602084	10061	Complete	Hypoviridae	Betahypovirus	Betahypovirus sinensis	China	Botrytis cinerea	2019	2022	N/A
Botrytis cinerea hypovirus 2	BCS3_DN9124	MN617169	13722	Complete	Hypoviridae	Alphahypovirus	Alphahypovirus botrytidis	Spain	Botrytis cinerea	2018	2021	Ruiz-Padilla, A.; Rodríguez-Romero, J.; Gómez-Cid, I.; Pacifico, D.; Ayllón, M.A. Ruiz-Padilla, A.; Rodríguez-Romero, J.; Gómez-Cid, I.; Pacifico, D.; Ayllón, M.A. Novel Mycoviruses Discovered in the Mycovirome of a Necrotrophic Fungus. MBio 2021, 12, doi:10.1128/mBio.03705-20.. MBio 2021, 12, doi:10.1128/mBio.03705-20.
Botrytis cinerea hypovirus 3	BCI1_3	MN617170	10863	Complete	Hypoviridae			Italy	Botrytis cinerea	2018	2021	Ruiz-Padilla, A.; Rodríguez-Romero, J.; Gómez-Cid, I.; Pacifico, D.; Ayllón, M.A. Ruiz-Padilla, A.; Rodríguez-Romero, J.; Gómez-Cid, I.; Pacifico, D.; Ayllón, M.A. Novel Mycoviruses Discovered in the Mycovirome of a Necrotrophic Fungus. MBio 2021, 12, doi:10.1128/mBio.03705-20.. MBio 2021, 12, doi:10.1128/mBio.03705-20.
Botrytis cinerea hypovirus 4	BCS17_DN134	MN617171	17631	Complete	Hypoviridae	Thetahypovirus	Thetahypovirus botrytidis	Spain	Botrytis cinerea	2018	2022	Ruiz-Padilla, A.; Rodríguez-Romero, J.; Gómez-Cid, I.; Pacifico, D.; Ayllón, M.A. Ruiz-Padilla, A.; Rodríguez-Romero, J.; Gómez-Cid, I.; Pacifico, D.; Ayllón, M.A. Novel Mycoviruses Discovered in the Mycovirome of a Necrotrophic Fungus. MBio 2021, 12, doi:10.1128/mBio.03705-20.. MBio 2021, 12, doi:10.1128/mBio.03705-20.
Botrytis cinerea hypovirus 5	BCI10_DN5057	MT157414	15353	Complete	Hypoviridae			Italy	Botrytis cinerea	2018	2021	Ruiz-Padilla, A.; Rodríguez-Romero, J.; Gómez-Cid, I.; Pacifico, D.; Ayllón, M.A. Ruiz-Padilla, A.; Rodríguez-Romero, J.; Gómez-Cid, I.; Pacifico, D.; Ayllón, M.A. Novel Mycoviruses Discovered in the Mycovirome of a Necrotrophic Fungus. MBio 2021, 12, doi:10.1128/mBio.03705-20.. MBio 2021, 12, doi:10.1128/mBio.03705-20.
Botrytis cinerea hypovirus 5a	Kst14A	OP328160	10683	Complete	Hypoviridae			Pakistan	Botrytis cinerea	2018	2023	N/A
Botrytis cinerea hypovirus 1 satellite-like RNA		MG554634	3960	Complete	Hypoviridae-satellite			China	Botrytis cinerea	2013	2018	Hao, F.; Ding, T.; Wu, M.; Zhang, J.; Yang, L.; Chen, W.; Li, G. Two Novel Hypovirulence-Associated Mycoviruses in the Phytopathogenic Fungus Botrytis cinerea: Molecular Characterization and Suppression of Infection Cushion Formation. Viruses 2018, 10, 254, doi:10.3390/v10050254
Botrytis cinerea hypovirus 1 satellite-like RNA	VEVh1	ON714133	3738	Complete	Hypoviridae-satellite			Russia	Vitis vinifera cultivar Rkatsiteli	2018	2023	N/A
Botrytis cinerea hypovirus 1 satellite-like RNA	VSVh1	ON714135	3738	Complete	Hypoviridae-satellite			Russia	Vitis vinifera cultivar Rkatsiteli	2018	2023	N/A
Botrytis cinerea mitovirus 1	HAZ1-1	LN827940	2873	Complete	Mitoviridae	Duamitovirus	Duamitovirus boci1	Spain	Botrytis cinerea	Unknown	2017	Donaire, L.; Ayllón, M.A. Deep Sequencing of Mycovirus-Derived Small RNAs from Botrytis Species. Mol Plant Pathol 2017, 18, 1127–1137, doi:10.1111/mpp.12466.
Botrytis cinerea mitovirus 1	HAZ3-1	LN827944	2820	Complete	Mitoviridae	Duamitovirus	Duamitovirus boci1	Spain	Botrytis cinerea	Unknown	2017	Donaire, L.; Ayllón, M.A. Deep Sequencing of Mycovirus-Derived Small RNAs from Botrytis Species. Mol Plant Pathol 2017, 18, 1127–1137, doi:10.1111/mpp.12466.
Botrytis cinerea mitovirus 1		EF580100	2804	Complete	Mitoviridae	Duamitovirus	Duamitovirus boci1	China	Botrytis cinerea	Unknown	2011	Wu, M.; Zhang, L.; Li, G.; Jiang, D.; Ghabrial, S.A. Genome Characterization of a Debilitation-Associated Mitovirus Infecting the Phytopathogenic Fungus Botrytis Cinerea. Virology 2010, 406, 117–126, doi:10.1016/j.virol.2010.07.010.
Botrytis cinerea mitovirus 1	BCS1_DN4879	MT119677	2788	Complete	Mitoviridae	Duamitovirus	Duamitovirus boci1	Spain	Botrytis cinerea	2018	2021	Ruiz-Padilla, A.; Rodríguez-Romero, J.; Gómez-Cid, I.; Pacifico, D.; Ayllón, M.A. Ruiz-Padilla, A.; Rodríguez-Romero, J.; Gómez-Cid, I.; Pacifico, D.; Ayllón, M.A. Novel Mycoviruses Discovered in the Mycovirome of a Necrotrophic Fungus. MBio 2021, 12, doi:10.1128/mBio.03705-20.. MBio 2021, 12, doi:10.1128/mBio.03705-20.
Botrytis cinerea mitovirus 1 S	CanBc-1c-78	EF583556	2171	Complete	Mitoviridae	Duamitovirus		China	Botrytis cinerea	Unknown	2011	Wu, M.; Zhang, L.; Li, G.; Jiang, D.; Ghabrial, S.A. Genome Characterization of a Debilitation-Associated Mitovirus Infecting the Phytopathogenic Fungus Botrytis Cinerea. Virology 2010, 406, 117–126, doi:10.1016/j.virol.2010.07.010.
Botrytis cinerea mitovirus 10	SZ-2-3y	OK634394	2945	Complete	Mitoviridae	Duamitovirus		China	Botrytis cinerea	2018	2022	Wang, Q.; Zou, Q.; Dai, Z.; Hong, N.; Wang, G.; Wang, L. Four Novel Mycoviruses from the Hypovirulent Botrytis Cinerea SZ-2-3y Isolate from Paris Polyphylla: Molecular Characterisation and Mitoviral Sequence Transboundary Entry into Plants. Viruses 2022, 14, 151, doi:10.3390/v14010151.
Botrytis cinerea mitovirus 2	BCS8_13	MN617165	2502	Complete	Mitoviridae	Unuamitovirus	Unuamitovirus boci2	Spain	Botrytis cinerea	2018	2021	Ruiz-Padilla, A.; Rodríguez-Romero, J.; Gómez-Cid, I.; Pacifico, D.; Ayllón, M.A. Ruiz-Padilla, A.; Rodríguez-Romero, J.; Gómez-Cid, I.; Pacifico, D.; Ayllón, M.A. Novel Mycoviruses Discovered in the Mycovirome of a Necrotrophic Fungus. MBio 2021, 12, doi:10.1128/mBio.03705-20.. MBio 2021, 12, doi:10.1128/mBio.03705-20.
Botrytis cinerea mitovirus 2	HAZ1-2	LN827941	2497	Complete	Mitoviridae	Unuamitovirus	Unuamitovirus boci2	Spain	Botrytis cinerea	Unknown	2017	Donaire, L.; Ayllón, M.A. Deep Sequencing of Mycovirus-Derived Small RNAs from Botrytis Species. Mol Plant Pathol 2017, 18, 1127–1137, doi:10.1111/mpp.12466.
Botrytis cinerea mitovirus 2	HAZ3-2	LN827945	2496	Complete	Mitoviridae	Unuamitovirus	Unuamitovirus boci2	Spain	Botrytis cinerea	Unknown	2017	Donaire, L.; Ayllón, M.A. Deep Sequencing of Mycovirus-Derived Small RNAs from Botrytis Species. Mol Plant Pathol 2017, 18, 1127–1137, doi:10.1111/mpp.12466.
Botrytis cinerea mitovirus 2	PEVm1	ON738338	2447	Complete	Mitoviridae	Unuamitovirus	Unuamitovirus boci2	Russia	Vitis vinifera cv. Rkatsiteli	2018	2022	N/A
Botrytis cinerea mitovirus 3	BCS16_12	MN617166	2977	Complete	Mitoviridae	Duamitovirus	Duamitovirus boci3	Spain	Botrytis cinerea	2018	2021	Ruiz-Padilla, A.; Rodríguez-Romero, J.; Gómez-Cid, I.; Pacifico, D.; Ayllón, M.A. Ruiz-Padilla, A.; Rodríguez-Romero, J.; Gómez-Cid, I.; Pacifico, D.; Ayllón, M.A. Novel Mycoviruses Discovered in the Mycovirome of a Necrotrophic Fungus. MBio 2021, 12, doi:10.1128/mBio.03705-20.. MBio 2021, 12, doi:10.1128/mBio.03705-20.
Botrytis cinerea mitovirus 3	HAZ3-3	LN827946	2930	Complete	Mitoviridae	Duamitovirus	Duamitovirus boci3	Spain	Botrytis cinerea	Unknown	2017	Donaire, L.; Ayllón, M.A. Deep Sequencing of Mycovirus-Derived Small RNAs from Botrytis Species. Mol Plant Pathol 2017, 18, 1127–1137, doi:10.1111/mpp.12466.
Botrytis cinerea mitovirus 3	HAZ1-3	LN827942	2922	Complete	Mitoviridae	Duamitovirus	Duamitovirus boci3	Spain	Botrytis cinerea	Unknown	2017	Donaire, L.; Ayllón, M.A. Deep Sequencing of Mycovirus-Derived Small RNAs from Botrytis Species. Mol Plant Pathol 2017, 18, 1127–1137, doi:10.1111/mpp.12466.
Botrytis cinerea mitovirus 3	VPS3	ON738336	2870	Complete	Mitoviridae	Duamitovirus	Duamitovirus boci3	Russia	Vitis vinifera cultivar Rkatsiteli	2018	2023	N/A
Botrytis cinerea mitovirus 4	HAZ3-4	LN827947	2768	Complete	Mitoviridae	Unuamitovirus	Unuamitovirus boci4	Spain	Botrytis cinerea	Unknown	2017	Donaire, L.; Ayllón, M.A. Deep Sequencing of Mycovirus-Derived Small RNAs from Botrytis Species. Mol Plant Pathol 2017, 18, 1127–1137, doi:10.1111/mpp.12466.
Botrytis cinerea mitovirus 4	BCS16_23	MN954875	2709	Complete	Mitoviridae	Unuamitovirus	Unuamitovirus boci4	Spain	Botrytis cinerea	2018	2021	Ruiz-Padilla, A.; Rodríguez-Romero, J.; Gómez-Cid, I.; Pacifico, D.; Ayllón, M.A. Ruiz-Padilla, A.; Rodríguez-Romero, J.; Gómez-Cid, I.; Pacifico, D.; Ayllón, M.A. Novel Mycoviruses Discovered in the Mycovirome of a Necrotrophic Fungus. MBio 2021, 12, doi:10.1128/mBio.03705-20.. MBio 2021, 12, doi:10.1128/mBio.03705-20.
Botrytis cinerea mitovirus 4	VinBcM4	ON738337	2670	Complete	Mitoviridae	Unuamitovirus	Unuamitovirus boci4	Russia	Vitis vinifera cv. Rkatsiteli	2018	2022	N/A
Botrytis cinerea mitovirus 4a	BcMV4a	OR161979	2768	Complete	Mitoviridae	Unuamitovirus		Pakistan	Botrytis cinerea	2018/2019	2023	N/A
Botrytis cinerea mitovirus 4b	BcMV4b	OR161980	2768	Complete	Mitoviridae	Unuamitovirus		Pakistan	Botrytis cinerea	2018/2019	2023	N/A
Botrytis cinerea mitovirus 4c	BcMV4c	OR161982	3051	Complete	Mitoviridae	Unuamitovirus		Pakistan	Botrytis cinerea	2018/2019	2023	N/A
Botrytis cinerea mitovirus 5	BCS17_DN132	MN617167	2721	Complete	Mitoviridae	Unuamitovirus		Spain	Botrytis cinerea	2018	2021	Ruiz-Padilla, A.; Rodríguez-Romero, J.; Gómez-Cid, I.; Pacifico, D.; Ayllón, M.A. Ruiz-Padilla, A.; Rodríguez-Romero, J.; Gómez-Cid, I.; Pacifico, D.; Ayllón, M.A. Novel Mycoviruses Discovered in the Mycovirome of a Necrotrophic Fungus. MBio 2021, 12, doi:10.1128/mBio.03705-20.. MBio 2021, 12, doi:10.1128/mBio.03705-20.
Botrytis cinerea mitovirus 6	BCI1_DN10328	MN625252	2519	Complete	Mitoviridae	Duamitovirus		Italy	Botrytis cinerea	2018	2021	Ruiz-Padilla, A.; Rodríguez-Romero, J.; Gómez-Cid, I.; Pacifico, D.; Ayllón, M.A. Ruiz-Padilla, A.; Rodríguez-Romero, J.; Gómez-Cid, I.; Pacifico, D.; Ayllón, M.A. Novel Mycoviruses Discovered in the Mycovirome of a Necrotrophic Fungus. MBio 2021, 12, doi:10.1128/mBio.03705-20.. MBio 2021, 12, doi:10.1128/mBio.03705-20.
Botrytis cinerea mitovirus 7	BCI5_DN3722	MN617168	2705	Complete	Mitoviridae	Unuamitovirus		Italy	Botrytis cinerea	2018	2021	Ruiz-Padilla, A.; Rodríguez-Romero, J.; Gómez-Cid, I.; Pacifico, D.; Ayllón, M.A. Ruiz-Padilla, A.; Rodríguez-Romero, J.; Gómez-Cid, I.; Pacifico, D.; Ayllón, M.A. Novel Mycoviruses Discovered in the Mycovirome of a Necrotrophic Fungus. MBio 2021, 12, doi:10.1128/mBio.03705-20.. MBio 2021, 12, doi:10.1128/mBio.03705-20.
Botrytis cinerea mitovirus 7	WH-1	OL602095	2617	Complete	Mitoviridae	Unuamitovirus		China	Botrytis cinerea	2019	2022	N/A
Botrytis cinerea mitovirus 8	BCS17_DN76	MN625253	2362	Complete	Mitoviridae	Unuamitovirus		Spain	Botrytis cinerea	2018	2021	Ruiz-Padilla, A.; Rodríguez-Romero, J.; Gómez-Cid, I.; Pacifico, D.; Ayllón, M.A. Ruiz-Padilla, A.; Rodríguez-Romero, J.; Gómez-Cid, I.; Pacifico, D.; Ayllón, M.A. Novel Mycoviruses Discovered in the Mycovirome of a Necrotrophic Fungus. MBio 2021, 12, doi:10.1128/mBio.03705-20.. MBio 2021, 12, doi:10.1128/mBio.03705-20.
Botrytis cinerea mitovirus 9	BCS1_DN2958	MT089704	2720	Complete	Mitoviridae	Duamitovirus		Spain	Botrytis cinerea	2019	2021	Ruiz-Padilla, A.; Rodríguez-Romero, J.; Gómez-Cid, I.; Pacifico, D.; Ayllón, M.A. Ruiz-Padilla, A.; Rodríguez-Romero, J.; Gómez-Cid, I.; Pacifico, D.; Ayllón, M.A. Novel Mycoviruses Discovered in the Mycovirome of a Necrotrophic Fungus. MBio 2021, 12, doi:10.1128/mBio.03705-20.. MBio 2021, 12, doi:10.1128/mBio.03705-20.
Botrytis cinerea umbra-like virus 3	BcUV3	OR180510	4779	Complete	Mycotombusviridae or Ambiguiviridae (proposed)			Pakistan	Botrytis cinerea	2018/2019	2023	N/A
Botrytis cinerea umbra like virus 3a	3a	OP328163	4779	Complete	Mycotombusviridae or Ambiguiviridae (proposed)			Pakistan	Botrytis cinerea	2018	2023	N/A
Botrytis cinerea umbra-like virus 1	BCS1_DN12780	MN625251	3865	Complete	Mycotombusviridae or Ambiguiviridae (proposed)			Spain	Botrytis cinerea	2018	2021	Ruiz-Padilla, A.; Rodríguez-Romero, J.; Gómez-Cid, I.; Pacifico, D.; Ayllón, M.A. Ruiz-Padilla, A.; Rodríguez-Romero, J.; Gómez-Cid, I.; Pacifico, D.; Ayllón, M.A. Novel Mycoviruses Discovered in the Mycovirome of a Necrotrophic Fungus. MBio 2021, 12, doi:10.1128/mBio.03705-20.. MBio 2021, 12, doi:10.1128/mBio.03705-20.
Botrytis cinerea umbra-like virus 2	Kst5C	OP289104	3933	Complete	Mycotombusviridae or Ambiguiviridae (proposed)			Pakistan	Botrytis cinerea	2018	2023	N/A
Botrytis cinerea umbra-like virus 2	WH-1	OL602093	3657	Complete	Mycotombusviridae or Ambiguiviridae (proposed)			China	Botrytis cinerea	2019	2022	N/A
Botrytis cinerea mymonavirus 1	Ecan17-2	MH648611	7863	Complete	Mymonaviridae	Sclerotimonavirus	Sclerotimonavirus botrytidis	China	Botrytis cinerea	2017	2018	Hao, F.; Wu, M.; Li, G. Molecular Characterization and Geographic Distribution of a Mymonavirus in the Population of Botrytis cinerea. Viruses 2018, 10, 432, doi:10.3390/v10080432.
Botrytis cinerea mymonavirus 1a	BcMyV1a	OR180512	7891	Complete	Mymonaviridae			Pakistan	Botrytis cinerea	2018/2019	2023	N/A
Botrytis cinerea negative-stranded RNA virus 3	BCS11_19	MN617150	9875	Complete	Mymonaviridae	Sclerotimonavirus	Sclerotimonavirus alphabotrytidis	Spain	Botrytis cinerea	2018	2021	Ruiz-Padilla, A.; Rodríguez-Romero, J.; Gómez-Cid, I.; Pacifico, D.; Ayllón, M.A. Ruiz-Padilla, A.; Rodríguez-Romero, J.; Gómez-Cid, I.; Pacifico, D.; Ayllón, M.A. Novel Mycoviruses Discovered in the Mycovirome of a Necrotrophic Fungus. MBio 2021, 12, doi:10.1128/mBio.03705-20.. MBio 2021, 12, doi:10.1128/mBio.03705-20.
Botrytis cinerea negative-stranded RNA virus 4	BCS12_DN161	MN617151	9211	Complete	Mymonaviridae	Sclerotimonavirus	Sclerotimonavirus betabotrytidis	Spain	Botrytis cinerea	2018	2021	Ruiz-Padilla, A.; Rodríguez-Romero, J.; Gómez-Cid, I.; Pacifico, D.; Ayllón, M.A. Ruiz-Padilla, A.; Rodríguez-Romero, J.; Gómez-Cid, I.; Pacifico, D.; Ayllón, M.A. Novel Mycoviruses Discovered in the Mycovirome of a Necrotrophic Fungus. MBio 2021, 12, doi:10.1128/mBio.03705-20.. MBio 2021, 12, doi:10.1128/mBio.03705-20.
Botrytis cinerea negative-stranded RNA virus 5	BCS15_DN100	MN617152	9817	Complete	Mymonaviridae	Botrytimonavirus	Botrytimonavirus alphabotrytidis	Spain	Botrytis cinerea	2018	2021	Ruiz-Padilla, A.; Rodríguez-Romero, J.; Gómez-Cid, I.; Pacifico, D.; Ayllón, M.A. Ruiz-Padilla, A.; Rodríguez-Romero, J.; Gómez-Cid, I.; Pacifico, D.; Ayllón, M.A. Novel Mycoviruses Discovered in the Mycovirome of a Necrotrophic Fungus. MBio 2021, 12, doi:10.1128/mBio.03705-20.. MBio 2021, 12, doi:10.1128/mBio.03705-20.
Botrytis cinerea negative-stranded RNA virus 7	BCI2_7	MN954878	10352	Complete	Mymonaviridae	Botrytimonavirus	Botrytimonavirus botrytidis	Italy	Botrytis cinerea	2018	2021	Ruiz-Padilla, A.; Rodríguez-Romero, J.; Gómez-Cid, I.; Pacifico, D.; Ayllón, M.A. Ruiz-Padilla, A.; Rodríguez-Romero, J.; Gómez-Cid, I.; Pacifico, D.; Ayllón, M.A. Novel Mycoviruses Discovered in the Mycovirome of a Necrotrophic Fungus. MBio 2021, 12, doi:10.1128/mBio.03705-20.. MBio 2021, 12, doi:10.1128/mBio.03705-20.
Botrytis cinerea negative-stranded RNA virus 7	BCI7_Contig4	MT157412	10153	Complete	Mymonaviridae	Botrytimonavirus	Botrytimonavirus botrytidis	Italy	Botrytis cinerea	2018	2021	Ruiz-Padilla, A.; Rodríguez-Romero, J.; Gómez-Cid, I.; Pacifico, D.; Ayllón, M.A. Ruiz-Padilla, A.; Rodríguez-Romero, J.; Gómez-Cid, I.; Pacifico, D.; Ayllón, M.A. Novel Mycoviruses Discovered in the Mycovirome of a Necrotrophic Fungus. MBio 2021, 12, doi:10.1128/mBio.03705-20.. MBio 2021, 12, doi:10.1128/mBio.03705-20.
Botrytis cinerea negative-stranded RNA virus 7	BCS13_DN1	MT157413	10002	Complete	Mymonaviridae	Botrytimonavirus	Botrytimonavirus botrytidis	Spain	Botrytis cinerea	2018	2021	Ruiz-Padilla, A.; Rodríguez-Romero, J.; Gómez-Cid, I.; Pacifico, D.; Ayllón, M.A. Ruiz-Padilla, A.; Rodríguez-Romero, J.; Gómez-Cid, I.; Pacifico, D.; Ayllón, M.A. Novel Mycoviruses Discovered in the Mycovirome of a Necrotrophic Fungus. MBio 2021, 12, doi:10.1128/mBio.03705-20.. MBio 2021, 12, doi:10.1128/mBio.03705-20.
Botrytis cinerea negative-stranded RNA virus 7	WH-1	OL602085	9900	Complete	Mymonaviridae	Botrytimonavirus	Botrytimonavirus botrytidis	China	Botrytis cinerea	2019	2022	N/A
Botrytis cinerea negative-stranded RNA virus 1	HAZ3-9	LN827956	8543	Complete	Unclassified -ssRNA			Spain	Botrytis cinerea	Unknown	2017	Donaire, L.; Pagán, I.; Ayllón, M.A. Characterization of Botrytis cinerea negative-stranded RNA virus 1, a new mycovirus related to plant viruses, and a reconstruction of host pattern evolution in negative-sense ssRNA viruses. Virology 2016, 499, 212–218, doi:10.1016/j.virol.2016.09.017.
Botrytis cinerea narnavirus 4	BCS1_DN5229	MN619798	2471	Complete	Narnaviridae	Narnavirus		Spain	Botrytis cinerea	2018	2021	Ruiz-Padilla, A.; Rodríguez-Romero, J.; Gómez-Cid, I.; Pacifico, D.; Ayllón, M.A. Ruiz-Padilla, A.; Rodríguez-Romero, J.; Gómez-Cid, I.; Pacifico, D.; Ayllón, M.A. Novel Mycoviruses Discovered in the Mycovirome of a Necrotrophic Fungus. MBio 2021, 12, doi:10.1128/mBio.03705-20.. MBio 2021, 12, doi:10.1128/mBio.03705-20.
Botrytis cinerea orfanplasmovirus 1	BcORFPlV1	OR333493	3302	Complete	Orfanplasmoviridae (proposed)			Pakistan	Botrytis cinerea	2018/2019	2023	N/A
Botrytis cinerea orfanplasmovirus 2	BcORFPlV2	OR333494	3421	Complete	Orfanplasmoviridae (proposed)			Pakistan	Botrytis cinerea	2018/2019	2023	N/A
Botryotinia fuckeliana partitivirus 1-RNA1	BCS3_DN4616	MN954881	1780	Complete	Partitiviridae			Spain	Botrytis cinerea	2018	2021	Ruiz-Padilla, A.; Rodríguez-Romero, J.; Gómez-Cid, I.; Pacifico, D.; Ayllón, M.A. Ruiz-Padilla, A.; Rodríguez-Romero, J.; Gómez-Cid, I.; Pacifico, D.; Ayllón, M.A. Novel Mycoviruses Discovered in the Mycovirome of a Necrotrophic Fungus. MBio 2021, 12, doi:10.1128/mBio.03705-20.. MBio 2021, 12, doi:10.1128/mBio.03705-20.
Botryotinia fuckeliana partitivirus 1-RNA1		AM491609	1793	Complete	Partitiviridae			Italy	Botrytis cinerea	Unknown	2015	N/A
Botryotinia fuckeliana partitivirus 1-RNA2	BCI12_DN10399	MN954882	1597	Complete	Partitiviridae			Italy	Botrytis cinerea	2018	2021	Ruiz-Padilla, A.; Rodríguez-Romero, J.; Gómez-Cid, I.; Pacifico, D.; Ayllón, M.A. Ruiz-Padilla, A.; Rodríguez-Romero, J.; Gómez-Cid, I.; Pacifico, D.; Ayllón, M.A. Novel Mycoviruses Discovered in the Mycovirome of a Necrotrophic Fungus. MBio 2021, 12, doi:10.1128/mBio.03705-20.. MBio 2021, 12, doi:10.1128/mBio.03705-20.
Botryotinia fuckeliana partitivirus 1-RNA2		AM491610	1566	Complete	Partitiviridae			Italy	Botrytis cinerea	Unknown	2015	N/A
Botryotinia fuckeliana partitivirus 1-RNA3		AM491611	1383	Complete	Partitiviridae			Italy	Botrytis cinerea	Unknown	2015	N/A
Botrytis cinerea partitivirus 1-CP	Bc378V1	KF201714	2219	Complete	Partitiviridae			Chile	Botrytis cinerea	Unknown	2913	Potgieter, C.A.; Castillo, A.; Castro, M.; Cottet, L.; Morales, A. A Wild-Type Botrytis Cinerea Strain Co-Infected by Double-Stranded RNA Mycoviruses Presents Hypovirulence-Associated Traits. Virol J 2013, 10, 220, doi:10.1186/1743-422X-10-220.
Botrytis cinerea partitivirus 2-CP	QT5-19	MG011708	1883	Complete	Partitiviridae			China	Botrytis cinerea	2015	2018	N/A
Botrytis cinerea partitivirus 2-CP	BcPv2.HBstr-470	MH347283	1883	Complete	Partitiviridae			China	Botrytis cinerea	2013	2019	N/A
Botrytis cinerea partitivirus 2-RdRp	QT5-19	MG011707	1909	Complete	Partitiviridae			China	Botrytis cinerea	2015	2018	N/A
Botrytis cinerea partitivirus 2-RdRp	BcPv2.HBstr-470	MH347282	1909	Complete	Partitiviridae			China	Botrytis cinerea	2013	2019	N/A
Botrytis cinerea partitivirus 3-RNA1	BCS4_DN10017	MN954884	1762	Complete	Partitiviridae			Spain	Botrytis cinerea	2018	2021	Ruiz-Padilla, A.; Rodríguez-Romero, J.; Gómez-Cid, I.; Pacifico, D.; Ayllón, M.A. Ruiz-Padilla, A.; Rodríguez-Romero, J.; Gómez-Cid, I.; Pacifico, D.; Ayllón, M.A. Novel Mycoviruses Discovered in the Mycovirome of a Necrotrophic Fungus. MBio 2021, 12, doi:10.1128/mBio.03705-20.. MBio 2021, 12, doi:10.1128/mBio.03705-20.
Botrytis cinerea partitivirus 3-RNA2	BCS4_DN5031	MN954883	1537	Complete	Partitiviridae			Spain	Botrytis cinerea	2018	2021	Ruiz-Padilla, A.; Rodríguez-Romero, J.; Gómez-Cid, I.; Pacifico, D.; Ayllón, M.A. Ruiz-Padilla, A.; Rodríguez-Romero, J.; Gómez-Cid, I.; Pacifico, D.; Ayllón, M.A. Novel Mycoviruses Discovered in the Mycovirome of a Necrotrophic Fungus. MBio 2021, 12, doi:10.1128/mBio.03705-20.. MBio 2021, 12, doi:10.1128/mBio.03705-20.
Botrytis cinerea partitivirus 4-CP	WH-1	OL602102	1457	Complete	Partitiviridae			China	Botrytis cinerea	2019	2022	N/A
Botrytis cinerea orthobunya-like virus 1	BCI9_DN4209	MN617078	8058	Complete	Peribunyaviridae	Orthobunyavirus		Spain	Botrytis cinerea	2018	2021	Ruiz-Padilla, A.; Rodríguez-Romero, J.; Gómez-Cid, I.; Pacifico, D.; Ayllón, M.A. Ruiz-Padilla, A.; Rodríguez-Romero, J.; Gómez-Cid, I.; Pacifico, D.; Ayllón, M.A. Novel Mycoviruses Discovered in the Mycovirome of a Necrotrophic Fungus. MBio 2021, 12, doi:10.1128/mBio.03705-20.. MBio 2021, 12, doi:10.1128/mBio.03705-20.
Botrytis cinerea orthobunya-like virus 1	BCI5_DN26	MT157407	8027	Complete	Peribunyaviridae	Orthobunyavirus		Italy	Botrytis cinerea	2018	2021	Ruiz-Padilla, A.; Rodríguez-Romero, J.; Gómez-Cid, I.; Pacifico, D.; Ayllón, M.A. Ruiz-Padilla, A.; Rodríguez-Romero, J.; Gómez-Cid, I.; Pacifico, D.; Ayllón, M.A. Novel Mycoviruses Discovered in the Mycovirome of a Necrotrophic Fungus. MBio 2021, 12, doi:10.1128/mBio.03705-20.. MBio 2021, 12, doi:10.1128/mBio.03705-20.
Botrytis cinerea orthobunya-like virus 2	BcOBV2	OR333492	8037	Complete	Peribunyaviridae			Pakistan	Botrytis cinerea	2018/2019	2023	N/A
Botrytis cinerea bocivirus 1-Segment 1	BCS14_DN413	MN617081	6743	Complete	Phenuiviridae	Bocivirus	Bocivirus botrytidis	Spain	Botrytis cinerea	2018	2021	Ruiz-Padilla, A.; Rodríguez-Romero, J.; Gómez-Cid, I.; Pacifico, D.; Ayllón, M.A. Ruiz-Padilla, A.; Rodríguez-Romero, J.; Gómez-Cid, I.; Pacifico, D.; Ayllón, M.A. Novel Mycoviruses Discovered in the Mycovirome of a Necrotrophic Fungus. MBio 2021, 12, doi:10.1128/mBio.03705-20.. MBio 2021, 12, doi:10.1128/mBio.03705-20.
Botrytis cinerea bocivirus 1-Segment 2	BCS14_DN413	MN617080	1653	Complete	Phenuiviridae	Bocivirus	Bocivirus botrytidis	Spain	Botrytis cinerea	2018	2021	Ruiz-Padilla, A.; Rodríguez-Romero, J.; Gómez-Cid, I.; Pacifico, D.; Ayllón, M.A. Ruiz-Padilla, A.; Rodríguez-Romero, J.; Gómez-Cid, I.; Pacifico, D.; Ayllón, M.A. Novel Mycoviruses Discovered in the Mycovirome of a Necrotrophic Fungus. MBio 2021, 12, doi:10.1128/mBio.03705-20.. MBio 2021, 12, doi:10.1128/mBio.03705-20.
Botrytis cinerea bocivirus 1-Segment 3	BCS14_DN413	MN617079	1293	Complete	Phenuiviridae	Bocivirus	Bocivirus botrytidis	Spain	Botrytis cinerea	2018	2021	Ruiz-Padilla, A.; Rodríguez-Romero, J.; Gómez-Cid, I.; Pacifico, D.; Ayllón, M.A. Ruiz-Padilla, A.; Rodríguez-Romero, J.; Gómez-Cid, I.; Pacifico, D.; Ayllón, M.A. Novel Mycoviruses Discovered in the Mycovirome of a Necrotrophic Fungus. MBio 2021, 12, doi:10.1128/mBio.03705-20.. MBio 2021, 12, doi:10.1128/mBio.03705-20.
Botrytis cinerea mycovirus 4-RNA1	BCS14_DN1846	MN954886	4983	Complete	Quadriviridae			Spain	Botrytis cinerea	2018	2021	Ruiz-Padilla, A.; Rodríguez-Romero, J.; Gómez-Cid, I.; Pacifico, D.; Ayllón, M.A. Ruiz-Padilla, A.; Rodríguez-Romero, J.; Gómez-Cid, I.; Pacifico, D.; Ayllón, M.A. Novel Mycoviruses Discovered in the Mycovirome of a Necrotrophic Fungus. MBio 2021, 12, doi:10.1128/mBio.03705-20.. MBio 2021, 12, doi:10.1128/mBio.03705-20.
Botrytis cinerea mycovirus 4-RNA2	BCS14_DN1605	MN617034	3944	Complete	Quadriviridae			Spain	Botrytis cinerea	2018	2021	Ruiz-Padilla, A.; Rodríguez-Romero, J.; Gómez-Cid, I.; Pacifico, D.; Ayllón, M.A. Ruiz-Padilla, A.; Rodríguez-Romero, J.; Gómez-Cid, I.; Pacifico, D.; Ayllón, M.A. Novel Mycoviruses Discovered in the Mycovirome of a Necrotrophic Fungus. MBio 2021, 12, doi:10.1128/mBio.03705-20.. MBio 2021, 12, doi:10.1128/mBio.03705-20.
Botrytis cinerea mycovirus 4-RNA3	BCS14_CONTIG45	MN954885	4267	Complete	Quadriviridae			Spain	Botrytis cinerea	2018	2021	Ruiz-Padilla, A.; Rodríguez-Romero, J.; Gómez-Cid, I.; Pacifico, D.; Ayllón, M.A. Ruiz-Padilla, A.; Rodríguez-Romero, J.; Gómez-Cid, I.; Pacifico, D.; Ayllón, M.A. Novel Mycoviruses Discovered in the Mycovirome of a Necrotrophic Fungus. MBio 2021, 12, doi:10.1128/mBio.03705-20.. MBio 2021, 12, doi:10.1128/mBio.03705-20.
Botrytis cinerea mycovirus 4-RNA4	BCS13_DN3888	MN617035	4401	Complete	Quadriviridae			Spain	Botrytis cinerea	2018	2021	Ruiz-Padilla, A.; Rodríguez-Romero, J.; Gómez-Cid, I.; Pacifico, D.; Ayllón, M.A. Ruiz-Padilla, A.; Rodríguez-Romero, J.; Gómez-Cid, I.; Pacifico, D.; Ayllón, M.A. Novel Mycoviruses Discovered in the Mycovirome of a Necrotrophic Fungus. MBio 2021, 12, doi:10.1128/mBio.03705-20.. MBio 2021, 12, doi:10.1128/mBio.03705-20.
Botrytis cinerea RNA virus 2-Segment 1	BcRv2.HBstr-470	MH347279	4996	Complete	Quadriviridae			China	Botrytis cinerea	2013	2019	N/A
Botrytis cinerea RNA virus 2-Segment 2	BcRv2.HBstr-470	MH347280	4263	Complete	Quadriviridae			China	Botrytis cinerea	2013	2019	N/A
Botrytis cinerea RNA virus 2-Segment 3	BcRv2.HBstr-470	MH347281	3931	Complete	Quadriviridae			China	Botrytis cinerea	2013	2019	N/A
Botrytis cinerea binarnavirus 2-Segment 2	BCS14_DN413	MT119676	2299	Complete	Splipalmviridae (proposed)			Spain	Botrytis cinerea	2018	2021	Ruiz-Padilla, A.; Rodríguez-Romero, J.; Gómez-Cid, I.; Pacifico, D.; Ayllón, M.A. Ruiz-Padilla, A.; Rodríguez-Romero, J.; Gómez-Cid, I.; Pacifico, D.; Ayllón, M.A. Novel Mycoviruses Discovered in the Mycovirome of a Necrotrophic Fungus. MBio 2021, 12, doi:10.1128/mBio.03705-20.. MBio 2021, 12, doi:10.1128/mBio.03705-20.
Botrytis cinerea binarnavirus 2-Segment 1	BCS14_DN413	MN619796	2564	Complete	Splipalmviridae (proposed)			Spain	Botrytis cinerea	2018	2021	Ruiz-Padilla, A.; Rodríguez-Romero, J.; Gómez-Cid, I.; Pacifico, D.; Ayllón, M.A. Ruiz-Padilla, A.; Rodríguez-Romero, J.; Gómez-Cid, I.; Pacifico, D.; Ayllón, M.A. Novel Mycoviruses Discovered in the Mycovirome of a Necrotrophic Fungus. MBio 2021, 12, doi:10.1128/mBio.03705-20.. MBio 2021, 12, doi:10.1128/mBio.03705-20.
Botrytis cinerea binarnavirus 6	WH-1	OL602100	2134	Complete	Splipalmviridae (proposed)			China	Botrytis cinerea	2019	2022	N/A
Botrytis cinerea binarnavirus 1	WH-1	OL602096	2557	Complete	Splipalmviridae (proposed)			China	Botrytis cinerea	2019	2022	N/A
Botrytis cinerea binarnavirus 1-Segment 1	BCI12_DN4441	MN619795	2572	Complete	Splipalmviridae (proposed)			Spain	Botrytis cinerea	2018	2021	Ruiz-Padilla, A.; Rodríguez-Romero, J.; Gómez-Cid, I.; Pacifico, D.; Ayllón, M.A. Ruiz-Padilla, A.; Rodríguez-Romero, J.; Gómez-Cid, I.; Pacifico, D.; Ayllón, M.A. Novel Mycoviruses Discovered in the Mycovirome of a Necrotrophic Fungus. MBio 2021, 12, doi:10.1128/mBio.03705-20.. MBio 2021, 12, doi:10.1128/mBio.03705-20.
Botrytis cinerea binarnavirus 1-Segment 2	BCI12_DN4441	MT711186	2288	Complete	Splipalmviridae (proposed)			Spain	Botrytis cinerea	2018	2021	Ruiz-Padilla, A.; Rodríguez-Romero, J.; Gómez-Cid, I.; Pacifico, D.; Ayllón, M.A. Ruiz-Padilla, A.; Rodríguez-Romero, J.; Gómez-Cid, I.; Pacifico, D.; Ayllón, M.A. Novel Mycoviruses Discovered in the Mycovirome of a Necrotrophic Fungus. MBio 2021, 12, doi:10.1128/mBio.03705-20.. MBio 2021, 12, doi:10.1128/mBio.03705-20.
Botrytis cinerea binarnavirus 3-Segment 1	BCS8_DN5048	MN619797	2553	Complete	Splipalmviridae (proposed)			Spain	Botrytis cinerea	2018	2021	Ruiz-Padilla, A.; Rodríguez-Romero, J.; Gómez-Cid, I.; Pacifico, D.; Ayllón, M.A. Ruiz-Padilla, A.; Rodríguez-Romero, J.; Gómez-Cid, I.; Pacifico, D.; Ayllón, M.A. Novel Mycoviruses Discovered in the Mycovirome of a Necrotrophic Fungus. MBio 2021, 12, doi:10.1128/mBio.03705-20.. MBio 2021, 12, doi:10.1128/mBio.03705-20.
Botrytis cinerea binarnavirus 3-Segment 2	BCS8_DN10205	MT711185	2282	Complete	Splipalmviridae (proposed)			Spain	Botrytis cinerea	2018	2021	Ruiz-Padilla, A.; Rodríguez-Romero, J.; Gómez-Cid, I.; Pacifico, D.; Ayllón, M.A. Ruiz-Padilla, A.; Rodríguez-Romero, J.; Gómez-Cid, I.; Pacifico, D.; Ayllón, M.A. Novel Mycoviruses Discovered in the Mycovirome of a Necrotrophic Fungus. MBio 2021, 12, doi:10.1128/mBio.03705-20.. MBio 2021, 12, doi:10.1128/mBio.03705-20.
Botrytis cinerea binarnavirus 5-Segment 1	BCS8_DN967	MN619799	2411	Complete	Splipalmviridae (proposed)			Spain	Botrytis cinerea	2018	2021	Ruiz-Padilla, A.; Rodríguez-Romero, J.; Gómez-Cid, I.; Pacifico, D.; Ayllón, M.A. Ruiz-Padilla, A.; Rodríguez-Romero, J.; Gómez-Cid, I.; Pacifico, D.; Ayllón, M.A. Novel Mycoviruses Discovered in the Mycovirome of a Necrotrophic Fungus. MBio 2021, 12, doi:10.1128/mBio.03705-20.. MBio 2021, 12, doi:10.1128/mBio.03705-20.
Botrytis cinerea binarnavirus 5-Segment 2	BCS8_DN9735	MT711187	2253	Complete	Splipalmviridae (proposed)			Spain	Botrytis cinerea	2018	2021	Ruiz-Padilla, A.; Rodríguez-Romero, J.; Gómez-Cid, I.; Pacifico, D.; Ayllón, M.A. Ruiz-Padilla, A.; Rodríguez-Romero, J.; Gómez-Cid, I.; Pacifico, D.; Ayllón, M.A. Novel Mycoviruses Discovered in the Mycovirome of a Necrotrophic Fungus. MBio 2021, 12, doi:10.1128/mBio.03705-20.. MBio 2021, 12, doi:10.1128/mBio.03705-20.
Botrytis cinerea binarnavirus 6	BcBNV6	OR195697	3102	Complete	Splipalmviridae (proposed)			Pakistan	Botrytis cinerea	2018/2019	2023	N/A
Botrytis cinerea alpha-like virus 1	BCI2_12	MN625250	8008	Complete	Togaviridae	Alphavirus		Italy	Botrytis cinerea	2018	2021	Ruiz-Padilla, A.; Rodríguez-Romero, J.; Gómez-Cid, I.; Pacifico, D.; Ayllón, M.A. Ruiz-Padilla, A.; Rodríguez-Romero, J.; Gómez-Cid, I.; Pacifico, D.; Ayllón, M.A. Novel Mycoviruses Discovered in the Mycovirome of a Necrotrophic Fungus. MBio 2021, 12, doi:10.1128/mBio.03705-20.. MBio 2021, 12, doi:10.1128/mBio.03705-20.
Botryotinia fuckeliana totivirus 1		AM491608	5261	Complete	Totiviridae			Italy	Botrytis cinerea	Unknown	2015	N/A
Botryotinia fuckeliana totivirus 1	Ctg473	GU108599	705	Partial	Totiviridae			USA	Vitis vinifera cv. Syrah	2008	2016	N/A
Botrytis cinerea victorivirus 1	BcVv1.HBstr-470	MH347278	5228	Complete	Totiviridae	Victorivirus		China	Botrytis cinerea	2013	2019	N/A
Botrytis cinerea victorivirus 1a	BcVV1a	OR180511	5204	Complete	Totiviridae	Victorivirus		Pakistan	Botrytis cinerea	2018/2019	2023	N/A
Botrytis cinerea victorivirus 2	BCS12_DN1502	MN839445	5201	Complete	Totiviridae	Victorivirus		Spain	Botrytis cinerea	2018	2021	Ruiz-Padilla, A.; Rodríguez-Romero, J.; Gómez-Cid, I.; Pacifico, D.; Ayllón, M.A. Ruiz-Padilla, A.; Rodríguez-Romero, J.; Gómez-Cid, I.; Pacifico, D.; Ayllón, M.A. Novel Mycoviruses Discovered in the Mycovirome of a Necrotrophic Fungus. MBio 2021, 12, doi:10.1128/mBio.03705-20.. MBio 2021, 12, doi:10.1128/mBio.03705-20.
Botrytis cinerea victorivirus 2	BCS11_DN2674	MN617038	5186	Complete	Totiviridae	Victorivirus		Spain	Botrytis cinerea	2018	2021	Ruiz-Padilla, A.; Rodríguez-Romero, J.; Gómez-Cid, I.; Pacifico, D.; Ayllón, M.A. Ruiz-Padilla, A.; Rodríguez-Romero, J.; Gómez-Cid, I.; Pacifico, D.; Ayllón, M.A. Novel Mycoviruses Discovered in the Mycovirome of a Necrotrophic Fungus. MBio 2021, 12, doi:10.1128/mBio.03705-20.. MBio 2021, 12, doi:10.1128/mBio.03705-20.
Botrytis cinerea victorivirus 2	BCS9_DN1144	MN617037	5184	Complete	Totiviridae	Victorivirus		Spain	Botrytis cinerea	2018	2021	Ruiz-Padilla, A.; Rodríguez-Romero, J.; Gómez-Cid, I.; Pacifico, D.; Ayllón, M.A. Ruiz-Padilla, A.; Rodríguez-Romero, J.; Gómez-Cid, I.; Pacifico, D.; Ayllón, M.A. Novel Mycoviruses Discovered in the Mycovirome of a Necrotrophic Fungus. MBio 2021, 12, doi:10.1128/mBio.03705-20.. MBio 2021, 12, doi:10.1128/mBio.03705-20.
Botrytis cinerea victorivirus 2	BCS8_DN1217	MN839447	5177	Complete	Totiviridae	Victorivirus		Spain	Botrytis cinerea	2018	2021	Ruiz-Padilla, A.; Rodríguez-Romero, J.; Gómez-Cid, I.; Pacifico, D.; Ayllón, M.A. Ruiz-Padilla, A.; Rodríguez-Romero, J.; Gómez-Cid, I.; Pacifico, D.; Ayllón, M.A. Novel Mycoviruses Discovered in the Mycovirome of a Necrotrophic Fungus. MBio 2021, 12, doi:10.1128/mBio.03705-20.. MBio 2021, 12, doi:10.1128/mBio.03705-20.
Botrytis cinerea victorivirus 2	BCS14_DN8324	MN839444	5173	Complete	Totiviridae	Victorivirus		Spain	Botrytis cinerea	2018	2021	Ruiz-Padilla, A.; Rodríguez-Romero, J.; Gómez-Cid, I.; Pacifico, D.; Ayllón, M.A. Ruiz-Padilla, A.; Rodríguez-Romero, J.; Gómez-Cid, I.; Pacifico, D.; Ayllón, M.A. Novel Mycoviruses Discovered in the Mycovirome of a Necrotrophic Fungus. MBio 2021, 12, doi:10.1128/mBio.03705-20.. MBio 2021, 12, doi:10.1128/mBio.03705-20.
Botrytis cinerea victorivirus 2	BCS8_DN1217	MN839448	4360	Complete	Totiviridae	Victorivirus		Spain	Botrytis cinerea	2018	2021	Ruiz-Padilla, A.; Rodríguez-Romero, J.; Gómez-Cid, I.; Pacifico, D.; Ayllón, M.A. Ruiz-Padilla, A.; Rodríguez-Romero, J.; Gómez-Cid, I.; Pacifico, D.; Ayllón, M.A. Novel Mycoviruses Discovered in the Mycovirome of a Necrotrophic Fungus. MBio 2021, 12, doi:10.1128/mBio.03705-20.. MBio 2021, 12, doi:10.1128/mBio.03705-20.
Botrytis cinerea victorivirus 3	BCS9_DN1144	MN839449	5205	Complete	Totiviridae	Victorivirus		Spain	Botrytis cinerea	2018	2021	Ruiz-Padilla, A.; Rodríguez-Romero, J.; Gómez-Cid, I.; Pacifico, D.; Ayllón, M.A. Ruiz-Padilla, A.; Rodríguez-Romero, J.; Gómez-Cid, I.; Pacifico, D.; Ayllón, M.A. Novel Mycoviruses Discovered in the Mycovirome of a Necrotrophic Fungus. MBio 2021, 12, doi:10.1128/mBio.03705-20.. MBio 2021, 12, doi:10.1128/mBio.03705-20.
Botrytis cinerea victorivirus 3	BCS13_DN4062	MN839450	5178	Complete	Totiviridae	Victorivirus		Spain	Botrytis cinerea	2018	2021	Ruiz-Padilla, A.; Rodríguez-Romero, J.; Gómez-Cid, I.; Pacifico, D.; Ayllón, M.A. Ruiz-Padilla, A.; Rodríguez-Romero, J.; Gómez-Cid, I.; Pacifico, D.; Ayllón, M.A. Novel Mycoviruses Discovered in the Mycovirome of a Necrotrophic Fungus. MBio 2021, 12, doi:10.1128/mBio.03705-20.. MBio 2021, 12, doi:10.1128/mBio.03705-20.
Botrytis cinerea victorivirus 3	BCS17_DN10534	MN839446	5173	Complete	Totiviridae	Victorivirus		Spain	Botrytis cinerea	2018	2021	Ruiz-Padilla, A.; Rodríguez-Romero, J.; Gómez-Cid, I.; Pacifico, D.; Ayllón, M.A. Ruiz-Padilla, A.; Rodríguez-Romero, J.; Gómez-Cid, I.; Pacifico, D.; Ayllón, M.A. Novel Mycoviruses Discovered in the Mycovirome of a Necrotrophic Fungus. MBio 2021, 12, doi:10.1128/mBio.03705-20.. MBio 2021, 12, doi:10.1128/mBio.03705-20.
Botrytis cinerea victorivirus 3	BCS16_DN5	MN839451	5171	Complete	Totiviridae	Victorivirus		Spain	Botrytis cinerea	2018	2021	Ruiz-Padilla, A.; Rodríguez-Romero, J.; Gómez-Cid, I.; Pacifico, D.; Ayllón, M.A. Ruiz-Padilla, A.; Rodríguez-Romero, J.; Gómez-Cid, I.; Pacifico, D.; Ayllón, M.A. Novel Mycoviruses Discovered in the Mycovirome of a Necrotrophic Fungus. MBio 2021, 12, doi:10.1128/mBio.03705-20.. MBio 2021, 12, doi:10.1128/mBio.03705-20.
Botrytis cinerea mycotymovirus 1	Kst14A	OP289103	7309	Complete	Tymoviridae			Pakistan	Botrytis cinerea	2018	2023	N/A
Botrytis cinerea mycotymovirus 1	BCS15_DN310	MN954873	7293	Complete	Tymoviridae			Spain	Botrytis cinerea	2018	2021	Ruiz-Padilla, A.; Rodríguez-Romero, J.; Gómez-Cid, I.; Pacifico, D.; Ayllón, M.A. Ruiz-Padilla, A.; Rodríguez-Romero, J.; Gómez-Cid, I.; Pacifico, D.; Ayllón, M.A. Novel Mycoviruses Discovered in the Mycovirome of a Necrotrophic Fungus. MBio 2021, 12, doi:10.1128/mBio.03705-20.. MBio 2021, 12, doi:10.1128/mBio.03705-20.
Botrytis cinerea mycotymovirus 1	WH-1	OL602087	7282	Complete	Tymoviridae			China	Botrytis cinerea	2019	2022	N/A
Botrytis cinerea flexivirus 1	BCI5_11	MN625248	13985	Complete	unclassified +ssRNA (Tymovirales-related)	flexivirus		Italy	Botrytis cinerea	2018	2021	Ruiz-Padilla, A.; Rodríguez-Romero, J.; Gómez-Cid, I.; Pacifico, D.; Ayllón, M.A. Ruiz-Padilla, A.; Rodríguez-Romero, J.; Gómez-Cid, I.; Pacifico, D.; Ayllón, M.A. Novel Mycoviruses Discovered in the Mycovirome of a Necrotrophic Fungus. MBio 2021, 12, doi:10.1128/mBio.03705-20.. MBio 2021, 12, doi:10.1128/mBio.03705-20.
Botrytis cinerea mycovirus 3-RNA1	BCS6_DN7828	MN617031	2024	Complete	Unclassified dsRNA			Spain	Botrytis cinerea	2018	2021	Ruiz-Padilla, A.; Rodríguez-Romero, J.; Gómez-Cid, I.; Pacifico, D.; Ayllón, M.A. Ruiz-Padilla, A.; Rodríguez-Romero, J.; Gómez-Cid, I.; Pacifico, D.; Ayllón, M.A. Novel Mycoviruses Discovered in the Mycovirome of a Necrotrophic Fungus. MBio 2021, 12, doi:10.1128/mBio.03705-20.. MBio 2021, 12, doi:10.1128/mBio.03705-20.
Botrytis cinerea mycovirus 3-RNA2	BCS4_DN4111	MN617032	1780	Complete	Unclassified dsRNA			Spain	Botrytis cinerea	2018	2021	Ruiz-Padilla, A.; Rodríguez-Romero, J.; Gómez-Cid, I.; Pacifico, D.; Ayllón, M.A. Ruiz-Padilla, A.; Rodríguez-Romero, J.; Gómez-Cid, I.; Pacifico, D.; Ayllón, M.A. Novel Mycoviruses Discovered in the Mycovirome of a Necrotrophic Fungus. MBio 2021, 12, doi:10.1128/mBio.03705-20.. MBio 2021, 12, doi:10.1128/mBio.03705-20.
Botrytis cinerea mycovirus 5-RNA1	BCI6_Contig7	MN617757	2184	Complete	Unclassified dsRNA			Italy	Botrytis cinerea	2018	2021	Ruiz-Padilla, A.; Rodríguez-Romero, J.; Gómez-Cid, I.; Pacifico, D.; Ayllón, M.A. Ruiz-Padilla, A.; Rodríguez-Romero, J.; Gómez-Cid, I.; Pacifico, D.; Ayllón, M.A. Novel Mycoviruses Discovered in the Mycovirome of a Necrotrophic Fungus. MBio 2021, 12, doi:10.1128/mBio.03705-20.. MBio 2021, 12, doi:10.1128/mBio.03705-20.
Botrytis cinerea mycovirus 5-RNA2	BCI7_DN6668	MN617755	1522	Complete	Unclassified dsRNA			Italy	Botrytis cinerea	2018	2021	Ruiz-Padilla, A.; Rodríguez-Romero, J.; Gómez-Cid, I.; Pacifico, D.; Ayllón, M.A. Ruiz-Padilla, A.; Rodríguez-Romero, J.; Gómez-Cid, I.; Pacifico, D.; Ayllón, M.A. Novel Mycoviruses Discovered in the Mycovirome of a Necrotrophic Fungus. MBio 2021, 12, doi:10.1128/mBio.03705-20.. MBio 2021, 12, doi:10.1128/mBio.03705-20.
Botrytis cinerea mycovirus 5-RNA2	BCI6_DN3037	MN617756	1433	Complete	Unclassified dsRNA			Italy	Botrytis cinerea	2018	2021	Ruiz-Padilla, A.; Rodríguez-Romero, J.; Gómez-Cid, I.; Pacifico, D.; Ayllón, M.A. Ruiz-Padilla, A.; Rodríguez-Romero, J.; Gómez-Cid, I.; Pacifico, D.; Ayllón, M.A. Novel Mycoviruses Discovered in the Mycovirome of a Necrotrophic Fungus. MBio 2021, 12, doi:10.1128/mBio.03705-20.. MBio 2021, 12, doi:10.1128/mBio.03705-20.
Botrytis cinerea RNA virus 1	BerBc-1	KJ549662	8952	Complete	Unclassified dsRNA			China	Botrytis cinerea	2008	2015	Yu, L.; Sang, W.; Wu, M.-D.; Zhang, J.; Yang, L.; Zhou, Y.-J.; Chen, W.-D.; Li, G.-Q. Novel Hypovirulence-Associated RNA Mycovirus in the Plant-Pathogenic Fungus Botrytis Cinerea: Molecular and Biological Characterization. Appl Environ Microbiol 2015, 81, 2299–2310, doi:10.1128/AEM.03992-14.
Botrytis cinerea RNA virus 1	Antioquia	MN443879	8905	Complete	Unclassified dsRNA			Colombia	Solanum lycopersicum	2018	2020	N/A
Botrytis porri RNA virus 1-Segment 1	GarlicBc-72	JF716350	6215	Complete	Unclassified dsRNA			China	Botrytis porri	2008	2012	Wu, M.; Jin, F.; Zhang, J.; Yang, L.; Jiang, D.; Li, G. Characterization of a Novel Bipartite Double-Stranded RNA Mycovirus Conferring Hypovirulence in the Phytopathogenic Fungus Botrytis porri. J. Virol. 2012, 86, 6605–6619, doi:10.1128/JVI.00292-12.
Botrytis porri RNA virus 1-Segment 2	GarlicBc-72	JF716351	5879	Complete	Unclassified dsRNA			China	Botrytis porri	2008	2012	Wu, M.; Jin, F.; Zhang, J.; Yang, L.; Jiang, D.; Li, G. Characterization of a Novel Bipartite Double-Stranded RNA Mycovirus Conferring Hypovirulence in the Phytopathogenic Fungus Botrytis porri. J. Virol. 2012, 86, 6605–6619, doi:10.1128/JVI.00292-12.
Botrytis cinerea negative stranded RNA virus 10	BCS9_DN4026	MT157410	10312	Complete	Unclassified -ssRNA			Spain	Botrytis cinerea	2018	2021	Ruiz-Padilla, A.; Rodríguez-Romero, J.; Gómez-Cid, I.; Pacifico, D.; Ayllón, M.A. Ruiz-Padilla, A.; Rodríguez-Romero, J.; Gómez-Cid, I.; Pacifico, D.; Ayllón, M.A. Novel Mycoviruses Discovered in the Mycovirome of a Necrotrophic Fungus. MBio 2021, 12, doi:10.1128/mBio.03705-20.. MBio 2021, 12, doi:10.1128/mBio.03705-20.
Botrytis cinerea negative stranded RNA virus 11	BCS17_DN1732	MT157411	10168	Complete	Unclassified -ssRNA			Spain	Botrytis cinerea	2018	2021	Ruiz-Padilla, A.; Rodríguez-Romero, J.; Gómez-Cid, I.; Pacifico, D.; Ayllón, M.A. Ruiz-Padilla, A.; Rodríguez-Romero, J.; Gómez-Cid, I.; Pacifico, D.; Ayllón, M.A. Novel Mycoviruses Discovered in the Mycovirome of a Necrotrophic Fungus. MBio 2021, 12, doi:10.1128/mBio.03705-20.. MBio 2021, 12, doi:10.1128/mBio.03705-20.
Botrytis cinerea negative stranded RNA virus 12	BcNSRV12	OR180513	10241	Complete	Unclassified -ssRNA			Pakistan	Botrytis cinerea	2018/2019	2023	N/A
Botrytis cinerea negative stranded RNA virus 8	BCS16_DN284	MT157408	10220	Complete	Unclassified -ssRNA			Spain	Botrytis cinerea	2018	2021	Ruiz-Padilla, A.; Rodríguez-Romero, J.; Gómez-Cid, I.; Pacifico, D.; Ayllón, M.A. Ruiz-Padilla, A.; Rodríguez-Romero, J.; Gómez-Cid, I.; Pacifico, D.; Ayllón, M.A. Novel Mycoviruses Discovered in the Mycovirome of a Necrotrophic Fungus. MBio 2021, 12, doi:10.1128/mBio.03705-20.. MBio 2021, 12, doi:10.1128/mBio.03705-20.
Botrytis cinerea negative stranded RNA virus 9	BCS8_DN5169	MT157409	10287	Complete	Unclassified -ssRNA			Spain	Botrytis cinerea	2018	2021	Ruiz-Padilla, A.; Rodríguez-Romero, J.; Gómez-Cid, I.; Pacifico, D.; Ayllón, M.A. Ruiz-Padilla, A.; Rodríguez-Romero, J.; Gómez-Cid, I.; Pacifico, D.; Ayllón, M.A. Novel Mycoviruses Discovered in the Mycovirome of a Necrotrophic Fungus. MBio 2021, 12, doi:10.1128/mBio.03705-20.. MBio 2021, 12, doi:10.1128/mBio.03705-20.
Botrytis cinerea negative-stranded RNA virus 12	WH-1	OL602086	7444	Partial	Unclassified -ssRNA			China	Botrytis cinerea	2019	2022	N/A
Botrytis cinerea negative-stranded RNA virus 2	BCS16_DN9775	MN617149	6510	Complete	Unclassified -ssRNA			Spain	Botrytis cinerea	2018	2021	Ruiz-Padilla, A.; Rodríguez-Romero, J.; Gómez-Cid, I.; Pacifico, D.; Ayllón, M.A. Ruiz-Padilla, A.; Rodríguez-Romero, J.; Gómez-Cid, I.; Pacifico, D.; Ayllón, M.A. Novel Mycoviruses Discovered in the Mycovirome of a Necrotrophic Fungus. MBio 2021, 12, doi:10.1128/mBio.03705-20.. MBio 2021, 12, doi:10.1128/mBio.03705-20.
Botrytis cinerea negative-stranded RNA virus 6	BCI11_DN2250	MN617082	7071	Complete	Unclassified -ssRNA			Italy	Botrytis cinerea	2018	2021	Ruiz-Padilla, A.; Rodríguez-Romero, J.; Gómez-Cid, I.; Pacifico, D.; Ayllón, M.A. Ruiz-Padilla, A.; Rodríguez-Romero, J.; Gómez-Cid, I.; Pacifico, D.; Ayllón, M.A. Novel Mycoviruses Discovered in the Mycovirome of a Necrotrophic Fungus. MBio 2021, 12, doi:10.1128/mBio.03705-20.. MBio 2021, 12, doi:10.1128/mBio.03705-20.
Botrytis cinerea narnavirus 1-RNA1	V448		3437	Complete	Narnaviridae			Spain	Botrytis cinerea	Unknown	2024	Redefining the mycovirome of Botrytis spp. and the silencing mechanism of antiviral defense (submitted)
Botrytis cinerea narnavirus 1-RNA2	V448		3120	Complete	Narnaviridae			Spain	Botrytis cinerea	Unknown	2024	Redefining the mycovirome of Botrytis spp. and the silencing mechanism of antiviral defense (submitted)
Botrytis narnavirus 1-RNA1	V446		3447	Complete	Narnaviridae			Spain	Botrytis prunorum	Unknown	2024	Redefining the mycovirome of Botrytis spp. and the silencing mechanism of antiviral defense (submitted)
Botrytis narnavirus 1-RNA2	V446		3108	Complete	Narnaviridae			Spain	Botrytis prunorum	Unknown	2024	Redefining the mycovirome of Botrytis spp. and the silencing mechanism of antiviral defense (submitted)
Sclerotinia sclerotiorum mitovirus 4	BcNSW1	N/A	2727	Partial	Mitoviridae	Unuamitovirus	Unuamitovirus scsc4	Australia	Botrytis cinerea	2020	2023	N/A
Sclerotinia sclerotiorum mitovirus 4	BcQ3	N/A	2755	Partial	Mitoviridae	Unuamitovirus	Unuamitovirus scsc4	Australia	Botrytis cinerea	2017	2023	N/A
Sclerotinia sclerotiorum mitovirus 4	BcQ1	N/A	1164	Partial	Mitoviridae	Unuamitovirus	Unuamitovirus scsc4	Australia	Botrytis cinerea	2000	2024	N/A
Sclerotinia sclerotiorum mitovirus 4	BcT6	N/A	791	Partial	Mitoviridae	Unuamitovirus	Unuamitovirus scsc4	Australia	Botrytis cinerea	2013	2024	N/A
Sclerotinia sclerotiorum mitovirus 4	BcT5	N/A	2812	Partial	Mitoviridae	Unuamitovirus	Unuamitovirus scsc4	Australia	Botrytis cinerea	2017	2024	N/A
Sclerotinia sclerotiorum mitovirus 4	BcT3	N/A	2705	Partial	Mitoviridae	Duamitovirus	Duamitovirus scsc3	Australia	Botrytis cinerea	2017	2024	N/A
Botrytis cinerea ourmia-like virus 5	BcQ2	N/A	1108	Partial	Botourmiaviridae	Deltascleroulivirus	Deltascleroulivirus botrytidis	Australia	Botrytis cinerea	2020	2024	N/A
Botrytis cinerea ourmia-like virus 5	BcNSW4	N/A	2520	Partial	Botourmiaviridae	Deltascleroulivirus	Deltascleroulivirus botrytidis	Australia	Botrytis cinerea	1980	2024	N/A
Botrytis cinerea ourmia-like virus 5	BcT1	N/A	3189	Partial	Botourmiaviridae	Deltascleroulivirus	Deltascleroulivirus botrytidis	Australia	Botrytis cinerea	1976	2024	N/A
Botrytis cinerea ourmia-like virus 5	BcT8	N/A	3038	Partial	Botourmiaviridae	Deltascleroulivirus	Deltascleroulivirus botrytidis	Australia	Botrytis cinerea	2018	2024	N/A
Botrytis cinerea ourmia-like virus 5	BcT9	N/A	3034	Partial	Botourmiaviridae	Deltascleroulivirus	Deltascleroulivirus botrytidis	Australia	Botrytis cinerea	2019	2024	N/A
Botrytis cinerea mitovirus 1	BcNSW1	N/A	1433	Partial	Mitoviridae	Duamitovirus	Duamitovirus boci1	Australia	Botrytis cinerea	2020	2023	N/A
Botrytis cinerea mitovirus 1	BcQ3	N/A	2795	Partial	Mitoviridae	Duamitovirus	Duamitovirus boci1	Australia	Botrytis cinerea	2017	2023	N/A
Botrytis cinerea mitovirus 1	BcQ1	N/A	2631	Partial	Mitoviridae	Duamitovirus	Duamitovirus boci1	Australia	Botrytis cinerea	2000	2023	N/A
Botrytis cinerea mitovirus 1	BcV2	N/A	2763	Partial	Mitoviridae	Duamitovirus	Duamitovirus boci1	Australia	Botrytis cinerea	1992	2024	N/A
Botrytis virus F	BcNSW4	N/A	6910	Partial	Gammaflexiviridae	Mycoflexivirus		Australia	Botrytis cinerea	1980	2024	N/A
Botrytis virus F	BcT1	N/A	6920	Partial	Gammaflexiviridae	Mycoflexivirus		Australia	Botrytis cinerea	1976	2024	N/A
Botrytis virus F	BcV1	N/A	6210	Partial	Gammaflexiviridae	Mycoflexivirus		Australia	Botrytis cinerea	1992	2024	N/A
Botrytis cinerea hypovirus 1	BcT6	N/A	10141	Partial	Hypoviridae	Betahypovirus	Betahypovirus sinensis	Australia	Botrytis cinerea	2013	2024	N/A
Botrytis cinerea hypovirus 1	BcT13	N/A	10232	Partial	Hypoviridae	Betahypovirus	Betahypovirus sinensis	Australia	Botrytis cinerea	2021	2024	N/A
Botrytis cinerea hypovirus 1	BcT9	N/A	10543	Partial	Hypoviridae	Betahypovirus	Betahypovirus sinensis	Australia	Botrytis cinerea	2019	2024	N/A
Sclerotinia sclerotiorum umbra-like virus 1	BcV2	N/A	4082	Partial	Mycotombusviridae or Ambiguiviridae (proposed)			Australia	Botrytis cinerea	1992	2024	N/A
Sclerotinia sclerotiorum umbra-like virus 1	BcT14	N/A	3380	Partial	Mycotombusviridae or Ambiguiviridae (proposed)			Australia	Botrytis cinerea	2021	2024	N/A
Sclerotinia sclerotiorum umbra-like virus 1	BcV4	N/A	4089	Partial	Mycotombusviridae or Ambiguiviridae (proposed)			Australia	Botrytis cinerea	1976	2024	N/A
Botrytis cinerea fusarivirus 6	BcV1	N/A	6369	Partial	Fusariviridae			Australia	Botrytis cinerea	1992	2024	N/A
Botrytis cinerea fusarivirus 6	BcT6	N/A	6324	Partial	Fusariviridae			Australia	Botrytis cinerea	2013	2024	N/A
Botrytis cinerea mitovirus 2	BcQ3	N/A	2136	Partial	Mitoviridae	Unuamitovirus	Unuamitovirus boci2	Australia	Botrytis cinerea	2017	2023	N/A
Botrytis cinerea mitovirus 2	BcQ1	N/A	1798	Partial	Mitoviridae	Unuamitovirus	Unuamitovirus boci2	Australia	Botrytis cinerea	2000	2023	N/A
Botrytis cinerea mitovirus 3	BcT14	N/A	2823	Partial	Mitoviridae	Duamitovirus	Duamitovirus boci3	Australia	Botrytis cinerea	2021	2024	N/A
Botrytis cinerea mitovirus 3	BcV4	N/A	2936	Partial	Mitoviridae	Duamitovirus	Duamitovirus boci3	Australia	Botrytis cinerea	1976	2024	N/A
Botrytis cinerea mitovirus 6	BcNSW2	N/A	2428	Partial	Mitoviridae	Duamitovirus		Australia	Botrytis cinerea	2017	2024	N/A
Sclerotinia sclerotiorum mitovirus 3	BcT10	N/A	2604	Partial	Mitoviridae	Duamitovirus	Duamitovirus scsc3	Australia	Botrytis cinerea	2019	2024	N/A
Sclerotinia sclerotiorum mitovirus 3	BcT9	N/A	1064	Partial	Mitoviridae	Duamitovirus	Duamitovirus scsc3	Australia	Botrytis cinerea	2019	2024	N/A
Botrytis cinerea mitovirus 9	BcT14	N/A	2273	Partial	Mitoviridae			Australia	Botrytis cinerea	2021	2024	N/A
Botrytis cinerea mitovirus 9	BcV4	N/A	2720	Partial	Mitoviridae			Australia	Botrytis cinerea	1976	2024	N/A
Sclerotinia sclerotiorum umbra-like virus 2	BcNSW2	N/A	2187	Partial	Mycotombusviridae or Ambiguiviridae (proposed)			Australia	Botrytis cinerea	2017	2024	N/A
Sclerotinia sclerotiorum umbra-like virus 2	BcV3	N/A	4663	Partial	Mycotombusviridae or Ambiguiviridae (proposed)			Australia	Botrytis cinerea	2022	2024	N/A
Botrytis cinerea negative-stranded RNA virus 7	BcT6	N/A	9973	Partial	Mymonaviridae	Botrytimonavirus	Botrytimonavirus botrytidis	Australia	Botrytis cinerea	2013	2024	N/A
Botrytis cinerea negative-stranded RNA virus 7	BcT13	N/A	9959	Partial	Mymonaviridae	Botrytimonavirus	Botrytimonavirus botrytidis	Australia	Botrytis cinerea	2021	2024	N/A
Sclerotinia sclerotiorum deltaflexivirus 2	BcV3	N/A	6623	Partial	Deltaflexiviridae	Deltaflexivirus		Australia	Botrytis cinerea	2022	2024	N/A
Botrytis cinerea endornavirus 1	BcNSW3	N/A	14096	Complete	Endornaviridae	Betaendornavirus		Australia	Botrytis cinerea	1977	2024	N/A
Botrytis cinerea mitovirus 4	BcV4	N/A	2674	Partial	Mitoviridae	Unuamitovirus	Unuamitovirus boci4	Australia	Botrytis cinerea	1976	2024	N/A
Botrytis cinerea alpha-like virus 1	BcT13	N/A	8515	Complete	Togaviridae	Alphavirus		Australia	Botrytis cinerea	2021	2024	N/A
Botrytis cinerea ourmia-like virus 2	BcT10	N/A	3815	Partial	Botourmiaviridae	Penoulivirus	Penoulivirus betabotrytidis	Australia	Botrytis cinerea	2019	2024	N/A
Botrytis cinerea ourmia-like virus 13	BcT8	N/A	2869	Partial	Botourmiaviridae	Botoulivirus	Botoulivirus deltabotrytidis	Australia	Botrytis cinerea	2018	2024	N/A
Sclerotinia sclerotiorum ourmia-like virus 15	BcNSW1	N/A	3197	Partial	Botourmiaviridae	Scleroulivirus		Australia	Botrytis cinerea	2020	2023	N/A
Sclerotinia sclerotiorum umbra-like virus 3	BcNSW1	N/A	3953	Partial	Mycotombusviridae or Ambiguiviridae (proposed)			Australia	Botrytis cinerea	2020	2023	N/A
Botrytis cinerea mycovirus 5	BcT6	N/A	1707	Partial	Unclassified			Australia	Botrytis cinerea	2013	2024	N/A
Sclerotinia sclerotiorum dsRNA mycovirus-L	BcT5	N/A	7052	Partial	Unclassified			Australia	Botrytis cinerea	2017	2024	N/A
Botrytis cinerea mitovirus 6	BcV3	N/A	2511	Partial	Mitoviridae	Duamitovirus		Australia	Botrytis cinerea	2022	2024	NA
Sclerotinia sclerotiorum ourmia-like virus 4	BcNSW1	N/A	2938	Partial	Botourmiaviridae	Penoulivirus	Sclerotinia penoulivirus	Australia	Botrytis cinerea	2020	2023	NA
Sclerotinia sclerotiorum hypovirus 2	Bc18_NODE_1	N/A	15452	Partial	Hypoviridae	Thetahypovirus	Thetahypovirus sclerotiniae	New Zealand	Botrytis cinerea	2011	2023	N/A
Botrytis virus F	Bc18_NODE_8	N/A	6120	Partial	Gammaflexiviridae	Mycoflexivirus		New Zealand	Botrytis cinerea	2011	2023	N/A
Botrytis cinerea fusarivirus 9a	BC18_NODE_6	N/A	6441	Partial	Fusariviridae			New Zealand	Botrytis cinerea	2011	2023	N/A
Sclerotinia sclerotiorum umbra-like virus 2	BC18_NODE_22	N/A	4813	Partial	Mycotombusviridae or Ambiguiviridae (proposed)			New Zealand	Botrytis cinerea	2011	2023	N/A
Sclerotinia sclerotiorum umbra-like virus 3	BC18_NODE_55	N/A	4019	Partial	Mycotombusviridae or Ambiguiviridae (proposed)			New Zealand	Botrytis cinerea	2011	2023	N/A
Sclerotinia sclerotiorum ourmia-like virus 4	BC18_NODE_173	N/A	3004	Partial	Botourmiaviridae	Penoulivirus	Sclerotinia penoulivirus	New Zealand	Botrytis cinerea	2011	2023	N/A
Downy mildew lesion associated orfanplasmovirus 5	BC18_NODE_957	N/A	1831	Partial	Unclassified			New Zealand	Botrytis cinerea	2011	2023	N/A
Sclerotinia sclerotiorum hypovirus 2	Bc21_NODE_168	N/A	2947	Partial	Hypoviridae	Thetahypovirus	Thetahypovirus sclerotiniae	New Zealand	Botrytis cinerea	2011	2023	N/A
Botrytis cinerea fusarivirus 9a	BC21_NODE_8	N/A	6318	Partial	Fusariviridae			New Zealand	Botrytis cinerea	2011	2023	N/A
